# Supplementary material for: Navigating Ternary Doping in Li‐ion Cathodes With Closed‐Loop Multi‐Objective Bayesian Optimization
Source: Adv Mater. 2026 Feb 12;38(16):e19790. doi: 10.1002/adma.202519790 (PMC12994333; doi:10.1002/adma.202519790)
Supplement: Supplementary file 2 — Supporting File 2: adma72533‐sup‐0002‐Table‐ data‐LCP‐Advanced‐Materials.xlsx. [file ADMA-38-e19790-s002.xlsx]

## Sheet: Random Compositions
Sample Name	Sample Number in Table 1	Composition						1st Charge Capacity (mAh/g)	1st Charge Average Voltage (V)	1st Discharge Capacity (mAh/g)	1st Discharge Average Voltage (V)	5th Discharge Capacity (mAh/g)	Energy 1st cycle (Wh/kg)	Irreversible Capacity 1st cycle (mAh/g)	Capacity Retention after 5 cycles (%)	Overpotential 1st cycle (V)	Figure of Merits
R_1		Cs	0.02	W	0.02	Nd	0.04	182.941	5.03465	125.329	4.40664	65.8133	552.281	57.6118	52.5123	0.628006	1.16999
R_2		Dy	0.07	Se	0.05	Cs	0.02	210.735	5.04189	156.295	4.38557	108.32	685.441	54.4401	69.3049	0.656325	1.94059
R_3		Sn	0.05	Ir	0.06	Nb	0.07	158.345	5.00977	95.2003	4.39698	12.6474	418.594	63.1447	13.2851	0.612794	0.20977
R_4		Dy	0.01	W	0.03	Pt	0.05	180.189	5.02664	95.5621	4.43879	7.38797	424.18	84.6274	7.73107	0.587849	0.0962167
R_5		Sn	0.06	Nd	0.03	Cd	0.01	191.767	5.05953	117.419	4.30551	55.0344	505.546	74.348	46.8703	0.754023	0.61694
R_6		Eu	0.04	Mo	0.04	Ce	0.02	189.364	4.8946	68.3757	4.30658	52.5728	294.466	120.988	76.8881	0.588019	0.464514
R_7		Mo	0.04	Sm	0.02	Pd	0.07	215.294	4.91707	79.3042	4.36123	60.3106	345.864	135.99	76.0496	0.55584	0.507906
R_8		Sn	0.02	Fe	0.07	Cr	0.05	192.653	4.9363	126.586	4.44222	74.9113	562.324	66.067	59.1781	0.494079	1.48801
R_9		Ho	0.05	Ba	0.04	Pd	0.06	174.247	4.99938	84.6663	4.44173	61.7004	376.065	89.5803	72.8748	0.557644	0.800773
R_10	Sample 4	Ru	0.01	Y	0.05	Fe	0.05	179.655	4.97528	138.071	4.46272	95.7396	616.17	41.5849	69.341	0.512563	2.92581
R_11		Y	0.05	Mo	0.06	Ag	0.05	239.46	4.94273	78.7919	4.23461	52.3696	333.653	160.668	66.4657	0.708126	0.284506
R_12		Nd	0.07	Au	0.01	Sr	0.03	161.747	5.01453	102.196	4.37937	73.5793	447.553	59.5515	71.9983	0.635166	1.24344
R_13	Sample 5	In	0.03	Gd	0.02	Zr	0.02	188.844	4.96134	145.572	4.44387	91.8559	646.901	43.2727	63.1002	0.51747	2.66077
R_14	Sample 6	P	0.04	V	0.02	Cd	0.05	192.075	4.97934	140.022	4.43436	107.052	620.909	52.0524	76.4539	0.54498	2.44256
R_15		Lu	0.01	Tb	0.06	Si	0.02	174.798	5.01112	126.432	4.38545	65.2745	554.462	48.3665	51.6282	0.625668	1.38073
R_16		Gd	0.05	Zn	0.04	Cs	0.02	199.424	5.00118	131.735	4.36819	59.7019	575.445	67.6881	45.3195	0.63299	0.88842
R_17		Ge	0.05	Ca	0.04	Nd	0.03	172.207	4.97748	104.848	4.42842	74.9349	464.309	67.3591	71.4703	0.549064	1.30964
R_18		Ge	0.05	Cs	0.03	Rb	0.04	174.971	5.04638	105.714	4.40571	80.6423	465.744	69.2576	76.2838	0.640665	1.16874
R_19		Pr	0.02	Ba	0.03	Cd	0.02	166.13	5.02248	119.18	4.40309	86.4001	524.758	46.9504	72.4957	0.619397	1.90942
R_20		Ru	0.07	Ti	0.02	W	0.07	160.645	4.97622	115.297	4.47761	73.8886	516.256	45.3481	64.0854	0.49861	2.13571
R_21		Pt	0.05	Co	0.03	Ba	0.03	189.442	5.02168	120.875	4.45975	50.7659	539.074	68.5668	41.9986	0.561933	0.857676
R_22		Mg	0.06	La	0.06	Tm	0.03	156.116	5.00848	101.563	4.49257	61.4364	456.281	54.5527	60.4907	0.515908	1.43143
R_23		Tl	0.05	Na	0.06	Pr	0.05	177.91	4.92905	98.5624	4.38948	55.2607	432.638	79.3472	56.0667	0.539572	0.826965
R_24		Cu	0.06	Ta	0.04	Se	0.07	156.643	4.96462	93.7261	4.37277	74.3479	409.843	62.9164	79.3246	0.591855	1.27434
R_25		Pr	0.06	Rb	0.03	Ta	0.03	179.827	5.02274	131.724	4.32482	57.221	569.685	48.1023	43.4399	0.697919	1.07595
R_26		Pr	0.06	Se	0.02	Eu	0.02	169.715	5.02524	114.317	4.4155	70.1198	504.766	55.3981	61.338	0.609742	1.33788
R_27		Zn	0.03	Er	0.05	La	0.04	155.126	5.00036	97.9658	4.44385	60.889	435.345	57.1601	62.1534	0.556507	1.24158
R_28		Cu	0.05	Na	0.04	Cs	0.04	166.574	5.01303	111.623	4.41663	94.047	492.997	54.9508	84.2542	0.596398	1.84997
R_29		In	0.03	Zr	0.05	B	0.02	191.395	4.9756	147.267	4.33441	73.233	638.316	44.128	49.728	0.641188	1.63748
R_30		Zr	0.05	Tm	0.06	Eu	0.03	147.227	5.01882	95.4425	4.40947	53.9194	420.851	51.7841	56.4941	0.609354	1.09977
R_31		Sn	0.04	Mo	0.04	Dy	0.03	194.943	4.96017	111.031	4.38129	68.9368	486.459	83.912	62.0879	0.578879	0.907569
R_32		Au	0.04	Zn	0.05	Pr	0.03	158.147	5.01246	96.3492	4.30214	47.0645	414.507	61.7979	48.8478	0.710322	0.673266
R_33		Re	0.03	Al	0.07	Mg	0.06	193.326	4.97261	133.428	4.45405	67.2449	594.293	59.8983	50.3981	0.518556	1.40748
R_34		Mn	0.05	Sr	0.04	Ni	0.03	168.313	4.988	118.33	4.46464	86.6836	528.299	49.983	73.2561	0.52336	2.15943
R_35		Y	0.06	Er	0.05	Fe	0.04	169.705	4.9133	96.1079	4.442	81.003	426.911	73.5972	84.2834	0.471304	1.5141
R_36		Gd	0.05	Pd	0.05	Sm	0.05	201.519	5.00649	107.432	4.37091	63.9831	469.577	94.087	59.5567	0.635578	0.682617
R_37		Y	0.05	Co	0.05	Se	0.06	167.582	5.03297	124.003	4.45187	91.11	552.048	43.5787	73.4737	0.581098	2.33789
R_38		Al	0.04	Pt	0.06	Ge	0.03	172.532	4.99449	113.898	4.41046	49.3981	502.343	58.6336	43.3704	0.58403	0.928646
R_39		Y	0.02	P	0.07	Ni	0.06	175.671	5.06722	89.2405	4.41157	69.0853	393.691	86.4307	77.4148	0.655652	0.785012
R_40		Sr	0.06	Cr	0.02	Re	0.04	187.778	4.98932	139.556	4.42387	91.9905	617.376	48.2219	65.9167	0.565447	2.17845
R_41		Mg	0.04	Pb	0.05	Pt	0.03	185.383	4.99629	92.9736	4.37215	44.2571	406.494	92.4093	47.6018	0.624143	0.489685
R_42		Ti	0.01	Cu	0.03	Bi	0.04	192.806	4.95036	124.321	4.39236	98.2188	546.064	68.4844	79.004	0.558	1.6478
R_43		Dy	0.05	Gd	0.01	Mn	0.02	174.797	4.99781	124.254	4.45673	83.5717	553.768	50.5428	67.2587	0.541073	1.98792
R_44		Cu	0.04	K	0.03	Fe	0.03	137.4	4.98088	76.4771	4.4542	70.0569	340.644	60.9229	91.6051	0.526676	1.4195
R_45		Cu	0.06	Ba	0.04	Pd	0.03	190.149	4.94183	102.484	4.35648	78.239	446.468	87.6651	76.3429	0.585347	0.969521
R_46	Sample 3	Cr	0.03	Mn	0.04	Nd	0.02	188.227	4.93176	146.599	4.5007	120.278	659.8	41.6276	82.0453	0.431055	4.40342
R_47		Fe	0.02	Ni	0.07	La	0.04	200.189	5.00349	121.442	4.41634	60.2498	536.328	78.7477	49.6121	0.587152	0.839977
R_48		Si	0.05	K	0.03	Zn	0.03	174.786	5.01296	125.797	4.42468	79.3772	556.61	48.9895	63.0995	0.588279	1.77881
R_49		Mg	0.06	Nd	0.02	Y	0.05	164.19	5.0207	108.297	4.47514	59.7879	484.646	55.8931	55.2072	0.545557	1.28074
R_50		Ho	0.02	Ca	0.02	Sn	0.05	163.03	4.97963	98.0521	4.40162	54.4945	431.587	64.978	55.5771	0.57801	0.932184
R_51		Na	0.03	Pr	0.03	Al	0.06	146.085	5.0389	86.5691	4.44091	62.6592	384.445	59.5159	72.3806	0.597996	1.14121
R_52		Au	0.05	Dy	0.07	Pb	0.02	159.746	5.04537	107.49	4.27962	72.8078	460.016	52.2559	67.7346	0.765748	1.13658
R_53		V	0.01	Ca	0.03	Re	0.05	187.627	5.00064	125.744	4.41764	87.7447	555.491	61.8833	69.7805	0.583002	1.56822
R_54		Fe	0.07	Tl	0.05	Ti	0.02	224.243	5.04739	151.801	4.4646	129.789	677.729	72.4423	85.4995	0.582793	2.00333
R_55		Sm	0.06	Pd	0.06	Ge	0.05	201.702	4.96382	89.6495	4.4302	59.5007	397.165	112.053	66.3704	0.533617	0.643474
R_56		Eu	0.06	Ni	0.06	Sr	0.03	252.854	5.0409	163.474	4.42709	94.8092	723.716	89.3794	57.9964	0.613809	1.1167
R_57		Ir	0.06	Pr	0.06	Mg	0.04	152.503	4.99262	93.8641	4.45175	7.18448	417.86	58.6387	7.65413	0.540863	0.147195
R_58		B	0.06	Y	0.05	Sm	0.05	176.315	4.98317	107.569	4.34045	35.9793	466.896	68.7468	33.4478	0.642714	0.515889
R_59		Ti	0.04	K	0.03	Si	0.06	178.301	4.99883	114.277	4.41622	69.4177	504.671	64.0246	60.7452	0.582607	1.1996
R_60		Sm	0.05	Ru	0.06	Pr	0.04	166.46	5.04031	88.3104	4.37364	41.1241	386.238	78.1496	46.5677	0.666671	0.503895
R_61		Ru	0.07	Ge	0.02	Co	0.01	152.536	5.01072	105.534	4.44347	23.0258	468.939	47.0011	21.8183	0.567249	0.560137
R_62		Tm	0.05	Zr	0.04	Nd	0.06	141.459	5.0071	84.1281	4.40869	48.7104	370.894	57.331	57.9003	0.598415	0.913644
R_63		Gd	0.03	V	0.01	Ga	0.02	201.183	4.99594	126.281	4.38883	68.6107	554.228	74.9012	54.3316	0.607104	0.966557
R_64		Al	0.04	Pd	0.07	Cs	0.03	207.936	5.02714	128.592	4.3607	84.2765	560.753	79.3433	65.5377	0.666442	1.01444
R_65		Y	0.05	K	0.05	Ag	0.04	162.359	4.98494	65.5626	4.36369	55.2109	286.095	96.7963	84.2109	0.621251	0.584778
R_66		Se	0.04	Sr	0.05	Nb	0.04	215.335	4.99412	89.303	4.36258	58.5879	389.591	126.032	65.6058	0.631549	0.468709
R_67		Bi	0.05	Cs	0.04	Zn	0.06	175.473	5.03349	95.679	4.41195	80.5722	422.131	79.7944	84.211	0.621546	1.04618
R_68		Mg	0.06	Pb	0.02	Ba	0.01	216.976	4.9158	62.4806	4.45633	49.258	278.434	154.495	78.8372	0.459468	0.451359
R_69		Nb	0.02	Co	0.06	K	0.02	215.449	5.007	125.966	4.30337	61.3022	542.077	89.4829	48.6657	0.703636	0.611553
R_70		Nd	0.06	Ga	0.05	Nb	0.01	260.047	4.93888	103.55	4.31086	33.8298	446.388	156.497	32.6701	0.628019	0.216582
R_71		Zr	0.06	Nd	0.04	Lu	0.06	194.598	4.95468	110.934	4.36506	56.9506	484.235	83.6637	51.3372	0.589619	0.73556
R_72		Pd	0.05	Gd	0.07	Ir	0.02	176.36	5.03752	121.777	4.38629	15.9657	534.147	54.5839	13.1107	0.65123	0.287558
R_73		Er	0.02	Cs	0.04	Pr	0.03	199.69	5.05017	148.051	4.37474	90.2151	647.685	51.6393	60.9351	0.675431	1.65161
R_74		Nd	0.02	Bi	0.04	W	0.04	177.066	5.00032	118.048	4.37917	82.1217	516.95	59.0183	69.5666	0.621158	1.43186
R_75		Pb	0.04	Ge	0.03	B	0.04	189.234	5.04264	125.701	4.39681	87.7166	552.684	63.5329	69.7819	0.645833	1.37195
R_76		Y	0.02	Er	0.06	Zr	0.02	157.599	4.96495	91.3244	4.42645	60.2496	404.243	66.2745	65.9732	0.538496	1.09074
R_77		Ir	0.01	Dy	0.05	Fe	0.02	195.047	5.01519	129.6	4.38676	1.21079	568.525	65.4467	0.934249	0.62843	0.0188498
R_78		Ir	0.03	Cr	0.05	Tl	0.07	191.917	4.93356	88.6006	4.4041	0	390.206	103.316	0	0.529461	0
R_79		Ta	0.06	Ir	0.05	Rb	0.02	129.021	5.05147	66.5634	4.41642	0.0927893	293.972	62.4575	0.1394	0.635048	0.00150805
R_80		Ti	0.05	Ce	0.07	Gd	0.06	170.113	4.95044	110.307	4.416	64.7672	487.115	59.8061	58.7154	0.53444	1.30611
R_81		Bi	0.04	Pb	0.04	Ir	0.05	134.855	5.03017	69.5291	4.41277	0	306.816	65.3261	0	0.617399	0
R_82		Pr	0.05	Ga	0.07	Ni	0.04	151.751	4.96019	98.9844	4.39049	62.9832	434.59	52.7665	63.6294	0.569696	1.34269
R_83		Pd	0.05	Nb	0.05	Bi	0.03	190.54	5.01777	99.0594	4.39251	65.7218	435.119	91.4807	66.3459	0.625264	0.736661
R_84		Ti	0.02	Nb	0.04	Pr	0.06	189.674	5.00312	122.296	4.32445	54.4263	528.865	67.3776	44.5036	0.67867	0.751285
R_85		Ag	0.05	Si	0.06	Fe	0.01	182.64	4.97464	123.335	4.43185	96.1115	546.6	59.3058	77.9275	0.542794	1.93138
R_86		Cr	0.05	V	0.04	Mg	0.06	196.629	4.89326	92.682	4.34562	53.5906	402.761	103.947	57.822	0.547635	0.597137
R_87		Ni	0.05	Co	0.05	Ti	0.04	185.189	4.99429	123.258	4.43551	74.8484	546.711	61.9314	60.7252	0.558784	1.40026
R_88		Ni	0.05	Sm	0.06	Er	0.07	152.155	5.01567	102.808	4.42283	44.4968	454.7	49.3474	43.2816	0.592841	0.981894
R_89		Rb	0.06	Ta	0.02	Eu	0.06	170.687	5.02744	115.444	4.33987	51.4441	501.012	55.2427	44.562	0.687565	0.85795
R_90		Au	0.04	Nd	0.02	Pt	0.06	153.076	5.03223	82.3515	4.26713	0.524583	351.404	70.725	0.637005	0.765109	0.00603798
R_91		Sn	0.06	Si	0.02	Gd	0.05	175.214	5.06692	117.915	4.30746	57.5952	507.913	57.2993	48.8448	0.759461	0.832129
R_92		Se	0.02	Pb	0.07	Al	0.03	176.003	5.04472	116.046	4.38013	84.0823	508.297	59.9567	72.456	0.664586	1.34909
R_93		Sn	0.02	Ho	0.05	Rb	0.04	151.781	5.0239	97.3937	4.33865	54.2152	422.557	54.3876	55.6661	0.685255	0.921216
R_94		V	0.02	Al	0.06	Ag	0.04	204.395	4.90618	91.1037	4.32758	47.9709	394.259	113.291	52.6552	0.578597	0.462265
R_95		Cd	0.04	Ir	0.02	La	0.07	194.432	5.03168	117.241	4.36668	0.185694	511.956	77.1901	0.158386	0.665005	0.00230569
R_96		Se	0.06	Eu	0.02	Sn	0.05	145.113	5.03381	86.2866	4.24098	50.5639	365.94	58.8267	58.5999	0.792828	0.671106
R_97		Nb	0.07	Ga	0.04	Pb	0.06	154.929	4.97326	90.6	4.39062	64.663	397.79	64.3285	71.372	0.582642	1.10564
R_98		Y	0.03	La	0.03	Mn	0.01	175.343	4.99275	120.071	4.40678	68.0378	529.129	55.2713	56.6645	0.58597	1.35125
R_99		Al	0.05	K	0.01	Ta	0.03	156.249	4.96975	102.976	4.41469	78.9825	454.606	53.2729	76.7	0.555059	1.72117
R_100		Cd	0.05	Ag	0.02	Tb	0.06	165.068	5.01299	104.301	4.3607	68.7525	454.825	60.7669	65.9173	0.652296	1.10401
R_101		Tb	0.07	Pr	0.07	Gd	0.05	181.774	4.9488	96.4584	4.26548	37.8617	411.442	85.3154	39.2518	0.683317	0.404349
R_102		Na	0.06	Eu	0.04	Dy	0.06	210.377	4.93641	87.1735	4.3953	53.28	383.154	123.203	61.1195	0.54111	0.512725
R_103		Mn	0.04	Au	0.02	Zn	0.05	146.554	5.05472	83.3716	4.35724	70.7938	363.27	63.1828	84.9136	0.697472	1.02169
R_104		Zn	0.01	Tm	0.01	Ho	0.02	187.816	5.02815	140.13	4.3879	85.4657	614.878	47.6854	60.9901	0.640246	1.79289
R_105		Rb	0.04	Co	0.07	Al	0.04	170.741	4.95388	111.501	4.40336	77.8876	490.981	59.2399	69.8534	0.550517	1.53499
R_106		Ti	0.05	Sr	0.07	Pt	0.06	165.238	4.9478	90.7176	4.42655	1.16775	401.566	74.5205	1.28724	0.521249	0.0194237
R_107		Tb	0.07	Ca	0.06	Cs	0.02	166.682	4.97	98.3665	4.34961	60.9105	427.855	68.3156	61.9221	0.620394	0.912417
R_108		Si	0.03	B	0.02	Ce	0.01	126.287	4.99946	81.4032	4.42801	54.5089	360.454	44.8842	66.9616	0.571451	1.37354
R_109		Ga	0.05	Nd	0.05	Al	0.01	154.455	4.96717	99.6823	4.31953	59.2429	430.581	54.7728	59.4317	0.647639	1.05296
R_110		Si	0.06	Cr	0.05	Y	0.06	173.544	4.93433	99.5161	4.35114	43.877	433.008	74.0282	44.0904	0.583192	0.645461
R_111		B	0.06	Cu	0.06	La	0.01	194.384	4.97677	98.7379	4.346	51.9725	429.114	95.6457	52.6368	0.630774	0.546464
R_112		Cr	0.07	Pd	0.02	Mg	0.06	174.412	4.95035	109.742	4.49531	69.4836	493.323	64.6699	63.3155	0.455045	1.54926
R_113		Sn	0.02	Co	0.07	Mg	0.06	137.236	4.99636	87.0399	4.42819	44.0792	385.429	50.1961	50.6426	0.568165	0.998974
R_114		Ba	0.06	Cr	0.06	Cr	0.06	163.159	4.95358	94.3393	4.37129	61.0527	412.384	68.8199	64.7161	0.582286	0.972082
R_115		Pd	0.02	La	0.02	Cs	0.07	137.096	4.9831	87.9276	4.42071	60.1483	388.702	49.1684	68.4067	0.562388	1.40356
R_116		Fe	0.01	K	0.05	Bi	0.06	122.497	4.9459	59.225	4.36897	38.5422	258.752	63.2724	65.0777	0.576927	0.673316
R_117		Mo	0.03	Ce	0.06	Mo	0.03	172.288	4.95203	65.8729	4.23418	50.9162	278.918	106.415	77.2946	0.717852	0.411933
R_118		Zr	0.03	Tb	0.02	Tm	0.02	160.642	5.01617	89.4588	4.24906	40.1331	380.116	71.1834	44.8621	0.767108	0.455826
R_119		Cu	0.04	Si	0.02	Pb	0.04	128.673	5.04421	59.9096	4.40816	49.6137	264.091	68.7633	82.8143	0.636054	0.729872
R_120		Na	0.06	Cu	0.06	Cr	0.04	193.231	4.9629	110.408	4.38805	66.881	484.475	82.8239	60.5765	0.574844	0.899721
R_121		Zn	0.05	La	0.05	Zr	0.06	181.998	4.98134	105.291	4.32747	42.5292	455.643	76.7073	40.3921	0.653866	0.535592
R_122		Dy	0.01	Mo	0.04	Ag	0.02	253.776	4.96186	93.0791	4.25638	81.1914	396.18	160.696	87.2284	0.705486	0.444932
R_123		Cu	0.02	Dy	0.04	Y	0.05	215.198	5.00232	113.537	4.12383	38.9408	468.209	101.66	34.2978	0.878496	0.262454
R_124		Fe	0.07	Tl	0.05	Ti	0.02	204.751	4.98451	131.206	4.37466	85.3589	573.981	73.5446	65.0572	0.609849	1.21523
R_125		Eu	0.06	Ni	0.06	Sr	0.03	181.236	5.03632	85.3483	4.41955	49.4644	377.201	95.8874	57.956	0.61677	0.539542

## Sheet: 1st Prediction
Sample Name	Sample Number in Table 1	Composition						1st Charge Capacity (mAh/g)	1st Charge Average Voltage (V)	1st Discharge Capacity (mAh/g)	1st Discharge Average Voltage (V)	5th Discharge Capacity (mAh/g)	Energy 1st cycle (Wh/kg)	Irreversible Capacity 1st cycle (mAh/g)	Capacity Retention after 5 cycles (%)	Overpotential 1st cycle (V)	Figure of Merits
P(I)_1		Ag	0.03	Ba	0.05	Pt	0.05	289.673	5.01181	53.3975	4.45927	0.337033	238.114	236.276	0.614808	0.585028	0.00154585
P(I)_2		Ni	0.05	In	0.01	Nd	0.02	222.892	5.00097	102.015	4.37935	68.8346	446.758	120.877	67.9263	0.62783	0.583664
P(I)_3		Na	0.05	Ce	0.03	Zn	0.04	181.5	5.00181	111.066	4.37245	69.5245	485.63	70.4336	64.1498	0.640027	1.0087
P(I)_4		Gd	0.04	Er	0.07	Zr	0.05	176.378	4.99761	112.601	4.27312	39.2183	481.157	63.7774	35.8812	0.727402	0.543188
P(I)_5		In	0.01	Al	0.03	Cr	0.01	202.075	4.98193	127.376	4.33819	68.2617	552.583	74.6986	60.6162	0.638176	1.02558
P(I)_6		In	0.01	Ag	0.03	Al	0.01	210.01	4.9987	133.119	4.36605	94.1593	581.205	76.8912	72.5969	0.650171	1.23192
P(I)_7		Tm	0.06	Sn	0.05	Cs	0.03	280.834	5.07086	114.857	4.30853	59.1769	494.867	165.977	52.5801	0.764535	0.299298
P(I)_8		Nb	0.04	In	0.02	Cs	0.01	214.493	5.03858	129.124	4.334	87.0529	559.625	85.3692	65.9898	0.716507	0.881233
P(I)_9		Eu	0.04	Cs	0.02	Tl	0.07	209.749	4.96228	101.847	4.36915	72.5442	444.984	107.902	74.4399	0.614638	0.729019
P(I)_10		Ti	0.03	Al	0.02	Mg	0.01	153.478	5.01378	97.4276	4.42954	63.7924	431.56	56.0502	66.3676	0.58204	1.28146
P(I)_11		Rb	0.03	Pd	0.06	Ba	0.07	185.356	4.96883	113.854	4.38572	83.1824	499.33	71.5028	74.4957	0.610533	1.24373
P(I)_12	Sample 8	Mn	0.03	In	0.02	Nd	0.01	195.193	4.99714	136.083	4.48541	115.899	610.385	59.1106	87.5255	0.486498	2.71163
P(I)_13		Tl	0.07	Re	0.04	Ta	0.01	192.549	5.02347	111.407	4.34113	78.7742	483.63	81.1424	71.4879	0.708094	0.878305
P(I)_14		Re	0.01	Ca	0.03	Ti	0.07	161.819	4.93518	102.846	4.40967	66.7779	453.516	58.9726	65.6472	0.546329	1.34878
P(I)_15		V	0.06	Tm	0.02	Gd	0.07	195.871	4.90163	116.56	4.43279	83.0209	516.688	79.3108	72.2683	0.469625	1.46329
P(I)_16		Cu	0.01	Y	0.02	Zn	0.01	140.64	5.0301	69.3085	4.41001	69.3775	305.651	71.3312	100.684	0.622592	1.01145
P(I)_17		Al	0.02	Ti	0.05	Cr	0.01	188.388	4.96746	130.39	4.38886	80.0894	572.263	57.9983	62.9748	0.591915	1.53224
P(I)_18		In	0.01	Zr	0.05	B	0.02	193.356	5.03429	138.371	4.32983	90.3764	599.124	54.9845	67.7681	0.730782	1.47486
P(I)_19		Zr	0.01	Cu	0.04	Sn	0.02	202.507	5.03051	102.569	4.34354	71.76	445.513	99.9382	70.2512	0.69225	0.660326
P(I)_20		Ag	0.07	Cd	0.03	Cs	0.06	184.62	4.96831	117.055	4.3777	79.0534	512.433	67.5645	67.7314	0.609236	1.23072
P(I)_21		Ni	0.02	Cr	0.01	Ag	0.01	181.085	5.05717	113.737	4.40904	82.7292	501.47	67.3484	72.6403	0.644092	1.2257
P(I)_22		Al	0.02	Eu	0.06	Fe	0.05	173.836	4.95356	125.699	4.39676	86.8491	552.668	48.1375	69.7345	0.572482	2.04129
P(I)_23		Si	0.04	W	0.02	Pd	0.01	198.695	4.9816	88.4086	4.43235	58.4866	391.858	110.286	69.0179	0.574513	0.623028
P(I)_24		Zn	0.04	Cu	0.03	Al	0.02	174.76	5.02226	94.8317	4.38305	77.2509	415.652	79.9279	83.2724	0.644467	0.980778
P(I)_25	Sample 7	Cs	0.01	Al	0.05	In	0.05	177.118	4.95993	138.081	4.53188	135.543	625.766	39.0372	97.9644	0.445488	5.14521
P(I)_26		Ti	0.05	Al	0.02	Cs	0.01	178.871	4.96547	133.974	4.44818	97.8972	595.941	44.8973	74.0357	0.542266	2.64515
P(I)_27		V	0.05	P	0.02	Pb	0.03	179.398	5.01333	117.364	4.43867	93.3257	520.941	62.0337	82.6918	0.614293	1.65001
P(I)_28		Ir	0.02	Rb	0.01	Sr	0.05	171.584	5.05326	95.8751	4.41629	73.0836	423.412	75.7091	81.1868	0.641418	1.03323
P(I)_29		Er	0.02	Cs	0.04	In	0.01	176.655	5.05861	116.033	4.31011	73.8743	500.114	60.6226	63.5077	0.760444	1.00562
P(I)_30		Se	0.01	Fe	0.05	Nb	0.05	167.495	5.02347	114.26	4.39915	87.7844	502.646	53.2353	76.8649	0.642672	1.64831
P(I)_31		Pd	0.04	Dy	0.01	Y	0.06	188.93	5.0043	104.872	4.41191	59.6786	462.688	84.0576	59.3467	0.614453	0.775992
P(I)_32		Er	0.07	Sr	0.06	Tb	0.05	179.565	4.85407	70.5474	4.49246	46.2384	316.931	109.018	74.2294	0.308975	1.01943
P(I)_33		Ti	0.05	V	0.04	Cr	0.01	197.635	4.92493	126.877	4.41555	99.2134	560.23	70.7587	79.3958	0.52318	1.75376
P(I)_34		Cr	0.03	Mn	0.04	Cs	0.03	95.0257	4.98235	36.5841	4.46821	40.2549	163.466	58.4416	113.745	0.539131	0.861349
P(I)_35		Ni	0.06	Al	0.02	Zr	0.03	203.096	5.07073	98.4133	4.44129	70.5207	437.082	104.683	72.1582	0.663932	0.662348
P(I)_36		Er	0.06	Ca	0.04	Pt	0.03	140.569	4.97294	77.395	4.39715	50.4659	340.318	63.1743	68.5681	0.640004	0.842407
P(I)_37		Cs	0.02	Cr	0.03	In	0.01	176.679	5.01567	96.6453	4.45168	70.547	430.234	80.0339	76.9766	0.65638	0.920179
P(I)_38		Ru	0.01	Fe	0.03	Y	0.03	130.94	5.0353	58.6172	4.46741	55.5257	261.867	72.3232	97.2109	0.602754	0.852348
P(I)_39		Ag	0.02	Cr	0.01	Ni	0.01	263.502	5.04898	106.428	4.33048	69.4841	460.882	157.074	69.3357	0.734675	0.404189
P(I)_40		Na	0.05	Eu	0.04	Ge	0.03	215.792	5.04733	138.649	4.41158	92.1164	611.66	77.1429	68.5898	0.636731	1.24668
P(I)_41		Ce	0.01	In	0.03	Dy	0.05	194.162	4.99949	123.806	4.49526	111.963	556.54	70.3559	95.5208	0.528207	2.08799
P(I)_42		Mn	0.05	Ag	0.04	Zn	0.06	263.816	4.98903	83.0129	4.43235	65.1372	367.942	180.803	80.4142	0.598219	0.399286
P(I)_43		Dy	0.04	Se	0.05	Cs	0.02	192.496	5.02755	114.121	4.39561	83.4813	501.631	78.3754	75.2542	0.657053	1.06997
P(I)_44		Ni	0.02	Mn	0.01	Al	0.01	252.358	5.03936	113.445	4.44982	79.4523	504.808	138.914	73.574	0.634554	0.615001
P(I)_45		Ca	0.06	P	0.05	Lu	0.07	202.649	4.98778	106.229	4.45936	74.1455	473.713	96.4195	72.887	0.567953	0.920294
P(I)_46		Nb	0.01	Zn	0.01	Cs	0.02	207.532	5.07644	86.3186	4.41293	64.3429	380.918	121.213	75.8475	0.665194	0.523014
P(I)_47		In	0.01	Ni	0.03	Cr	0.01	318.438	5.05125	114.38	4.30938	81.4277	492.908	204.058	71.8217	0.741906	0.341317
P(I)_48		Gd	0.01	Dy	0.02	In	0.01	195.788	5.08066	112.01	4.35803	68.5506	488.141	83.7788	61.5865	0.732796	0.714747
P(I)_49		Cu	0.04	Mn	0.03	Hf	0.01	183.537	4.95469	44.4084	4.423	45.5622	196.418	139.129	108.789	0.664693	0.337263
P(I)_50		In	0.01	Nb	0.05	Ni	0.01	256.315	5.05651	93.5576	4.34167	60.66	406.196	162.757	64.965	0.749188	0.31588
P(I)_51		In	0.01	Ag	0.02	Mn	0.01	203.015	5.04379	124.829	4.3796	90.0452	546.703	78.1852	72.0927	0.685636	1.07315
P(I)_52		Cs	0.06	Si	0.07	Pd	0.05	209.734	5.0182	88.7696	4.38989	65.7823	389.688	120.965	80.244	0.690892	0.546134
P(I)_53		Ti	0.02	Cs	0.01	Al	0.03	201.627	4.94127	119.664	4.45889	95.6568	533.567	81.9633	82.4792	0.533371	1.46934
P(I)_54		Nd	0.04	Re	0.07	Rh	0.06	185.834	4.96319	92.2933	4.40505	67.0251	406.557	93.541	73.4299	0.612929	0.760013
P(I)_55		Gd	0.02	Ho	0.02	Ru	0.01	205.831	5.06103	85.329	4.39087	60.7393	374.669	120.502	73.301	0.679834	0.489328
P(I)_56		Fe	0.01	Pd	0.04	Ho	0.02	202.53	5.05172	85.4763	4.42171	54.3912	377.951	117.054	67.6378	0.64494	0.494265
P(I)_57		Ga	0.01	Mg	0.05	Al	0.02	187.845	5.04499	102.698	4.43061	58.4289	455.015	85.147	58.214	0.687562	0.660405
P(I)_58		Cr	0.03	Cu	0.01	Ca	0.02	199.095	5.02845	107.162	4.39602	50.4732	471.085	91.933	47.6205	0.67395	0.528485
P(I)_59		Sn	0.01	Cs	0.03	B	0.04	202.326	5.06438	116.257	4.37376	44.6574	508.48	86.069	39.685	0.746043	0.4587
P(I)_60		Mn	0.02	Cr	0.01	Ni	0.03	276.892	5.02001	104.652	4.44689	58.3775	465.378	172.24	56.4403	0.61521	0.361807
P(I)_61		Nb	0.05	Cr	0.03	V	0.02	198.598	4.9738	101.101	4.44063	55.751	448.951	97.4974	59.0568	0.625847	0.634228
P(I)_62		Sr	0.01	Fe	0.04	Cs	0.06	204.398	4.98419	108.195	4.41465	70.0672	477.643	96.2032	68.1864	0.657211	0.751875

## Sheet: 2nd Prediction
Sample Name	Sample Number in Table 1	Composition						1st Charge Capacity (mAh/g)	1st Charge Average Voltage (V)	1st Discharge Capacity (mAh/g)	1st Discharge Average Voltage (V)	5th Discharge Capacity (mAh/g)	Energy 1st cycle (Wh/kg)	Irreversible Capacity 1st cycle (mAh/g)	Capacity Retention after 5 cycles (%)	Overpotential 1st cycle (V)	Figure of Merits
P(II)_1		Mn	0.05	Cr	0.02	Re	0.05	181.381	4.94539	110.407	4.4304	77.9345	489.146	70.9738	70.5947	0.514991	1.37896
P(II)_2		Mn	0.04	Cr	0.03	Re	0.05	201.303	4.90886	131.632	4.47892	97.0496	589.526	69.6715	73.7815	0.429937	2.11947
P(II)_3		P	0.05	Cr	0.03	Re	0.05	200.567	4.9684	147.034	4.40595	105.439	647.79	53.5331	71.7036	0.56245	2.25168
P(II)_4		Cr	0.04	Ce	0.02	Re	0.06	224.541	4.95507	141.521	4.37725	90.9861	619.45	83.0196	64.269	0.577823	1.21135
P(II)_5		Ti	0.06	Fe	0.06	Si	0.01	178.602	4.95812	106.153	4.45788	90.606	473.159	72.4486	85.1846	0.500241	1.62329
P(II)_6		Mn	0.05	Cr	0.02	Re	0.05	194.3	4.93751	117.964	4.45931	78.3969	525.775	76.3362	66.0604	0.478201	1.3888
P(II)_7		P	0.05	Cr	0.03	Re	0.05	210.816	4.9555	147.572	4.44929	111.742	656.706	63.2444	75.567	0.506213	2.26249
P(II)_8		Cr	0.04	Ce	0.03	Re	0.05	224.844	4.97538	132.805	4.33327	64.0694	575.22	92.0394	48.5442	0.642105	0.689651
P(II)_9		In	0.02	Mg	0.01	Al	0.02	133.967	4.85713	73.4654	4.48557	54.8424	329.527	60.5021	74.7164	0.371566	1.5986
P(II)_10		Cr	0.02	Na	0.01	In	0.01	181.794	4.97716	127.749	4.37611	89.5577	558.993	54.0449	70.1376	0.60105	1.76169
P(II)_11		Ba	0.03	Cr	0.03	Re	0.06	173.159	5.01888	112.654	4.41103	84.2681	496.921	60.5042	74.8045	0.607852	1.47526
P(II)_12		Cr	0.03	In	0.05	Re	0.05	201.629	4.9441	148.247	4.5019	121.751	667.476	53.3826	82.1474	0.442208	3.39033
P(II)_13		Bi	0.04	Cr	0.02	Re	0.05	169.909	5.01342	103.854	4.39269	92.5571	456.143	66.0549	89.1873	0.620724	1.44823
P(II)_14		Ba	0.03	Cr	0.03	Re	0.05	156.507	4.99736	96.6045	4.42313	71.1266	427.162	59.9028	73.6026	0.574231	1.3341
P(II)_15		Fe	0.04	Cr	0.03	Re	0.04	199.867	4.97719	134.197	4.41547	87.4852	592.543	65.6701	65.2051	0.561718	1.52881
P(II)_16		Fe	0.05	Cr	0.05	In	0.02	220.114	4.82411	127.411	4.53445	97.0099	577.682	92.7024	76.4292	0.28966	2.39997
P(II)_17		P	0.03	Si	0.04	Re	0.05	171.653	5.01289	114.736	4.39553	83.7602	504.297	56.9166	73.0397	0.617366	1.53004
P(II)_18		P	0.03	Si	0.04	Re	0.05	185.932	5.02665	130.165	4.39889	89.3198	572.536	55.7669	68.6944	0.627761	1.6398
P(II)_19		In	0.01	Fe	0.02	Zn	0.01	184.15	4.9669	130.78	4.42211	94.9407	578.313	53.3704	72.6096	0.544792	2.10797
P(II)_20		Bi	0.05	Cr	0.03	Re	0.04	177.444	4.98289	112.959	4.41928	102.127	499.106	64.4844	90.3299	0.563604	1.81065
P(II)_21		Mn	0.06	Ge	0.05	Cr	0.01	222.599	4.96647	134.368	4.44158	92.4625	596.451	88.2307	68.8079	0.524893	1.29349
P(II)_22		Mn	0.05	Ge	0.05	Cr	0.01	182.527	4.98242	105.264	4.42298	67.5124	465.968	77.2628	64.1196	0.559444	1.00893
P(II)_23		P	0.04	Fe	0.05	Cr	0.04	211.724	4.97713	155.518	4.45962	125.149	693.525	56.2064	80.5681	0.51751	2.80388
P(II)_24		Lu	0.06	Mn	0.03	Cr	0.07	181.49	4.92277	100.769	4.46452	69.9043	449.479	80.7207	69.3673	0.458255	1.2303
P(II)_25		Ag	0.01	Cr	0.02	Re	0.05	192.974	5.0228	119.263	4.36879	89.6843	521.02	73.7111	75.2549	0.654006	1.18717
P(II)_26		In	0.03	Bi	0.01	Rb	0.01	201.745	4.98853	147.456	4.42466	110.513	652.387	54.2897	74.9888	0.563865	2.33264
P(II)_27		Cr	0.04	Re	0.02	Re	0.05	201.598	5.00004	143.808	4.43253	110.842	637.372	57.7903	77.098	0.567508	2.18699
P(II)_28		In	0.03	Bi	0.01	Rb	0.01	217.587	4.98987	161.701	4.42308	126.876	715.167	55.886	78.3542	0.566791	2.58215
P(II)_29		In	0.04	Ni	0.03	Bi	0.01	202.962	4.97556	145.591	4.46648	116.166	650.183	57.3714	79.9364	0.509081	2.59738
P(II)_30		In	0.06	P	0.01	Si	0.07	203.68	4.96772	144.824	4.48621	94.2426	649.782	58.8562	64.9437	0.481505	2.17345
P(II)_31		Fe	0.06	Cr	0.04	Ce	0.01	206.536	4.93935	117.43	4.45046	70.4999	522.182	89.1058	59.4114	0.488894	1.03946
P(II)_32		Hf	0.07	Ge	0.06	Cr	0.01	166.205	5.02001	84.9083	4.34506	44.0493	368.935	81.2966	51.9074	0.674959	0.50941
P(II)_33		Tl	0.03	Cr	0.04	Re	0.05	207.337	4.97163	148.741	4.40469	103.483	655.165	58.596	69.5454	0.566939	2.00195
P(II)_34		Ti	0.05	Fe	0.05	Si	0.01	138.919	4.91988	68.2553	4.46203	67.6064	304.555	70.6636	99.0517	0.457854	1.36095
P(II)_35		Fe	0.04	Fe	0.05	Cr	0.04	233.454	4.86051	137.864	4.52315	116.342	623.42	95.5908	84.5542	0.337354	2.3859
P(II)_36		Fe	0.05	Cr	0.05	Ce	0.02	258.556	4.85011	140.676	4.49639	105.777	632.464	117.88	75.342	0.353719	1.66806
P(II)_37		Fe	0.04	Cr	0.03	Re	0.04	181.428	4.93752	121.391	4.44804	78.2759	539.96	60.0364	64.465	0.489482	1.72891
P(II)_38		Ge	0.06	Cr	0.01	Pb	0.06	402.634	5.11522	32.9621	4.33393	23.3769	142.86	369.672	70.8962	0.78129	0.0511849
P(II)_39		Tl	0.04	Cr	0.04	Re	0.05	213.121	4.97754	152.638	4.42424	105.961	675.305	60.4832	69.4284	0.553299	2.04494
P(II)_40		Cs	0.04	Cr	0.04	Re	0.05	196.255	4.90491	118.141	4.43232	58.6539	523.636	78.1138	49.7926	0.472592	1.03091
P(II)_41		Ge	0.05	Cr	0.06	Al	0.01	199.331	4.98637	124.834	4.39774	89.7297	548.992	74.4964	71.874	0.588621	1.31343
P(II)_42		In	0.06	Tb	0.07	Na	0.01	224.816	4.83495	113.311	4.47578	78.2194	507.175	111.505	69.0183	0.359161	1.27579
P(II)_43		Cs	0.04	Cr	0.04	Re	0.05	206.379	4.92448	129.56	4.45859	97.5205	577.649	76.8189	75.2576	0.46589	1.77297
P(II)_44		Sr	0.06	Cr	0.03	Re	0.05	165.264	4.93468	94.2861	4.43307	66.5703	418.08	70.9782	70.2814	0.501613	1.2046
P(II)_45		Sr	0.05	Ge	0.05	Cr	0.01	167.354	5.02088	87.3788	4.45339	60.2303	389.172	79.9756	68.687	0.567496	0.859676
P(II)_46		Sr	0.05	Cr	0.03	Re	0.05	196.035	4.96337	136.408	4.4208	102.821	603.035	59.6274	75.371	0.542564	2.05064
P(II)_47		In	0.06	Cu	0.01	Si	0.06	186.746	4.95011	120.589	4.52327	80.1151	545.613	66.1571	64.8506	0.426833	1.82895
P(II)_48		P	0.01	P	0.02	Fe	0.03	218.485	4.95379	136.058	4.49427	105.23	611.074	82.4263	77.827	0.459526	1.83268
P(II)_49		In	0.04	Ni	0.02	Bi	0.01	208.243	4.97045	149.458	4.48968	112.981	671.053	58.7853	75.4592	0.480766	2.6152
P(II)_50		In	0.07	Ni	0.07	Tb	0.07	217.208	4.92999	90.2836	4.56694	66.5713	411.772	126.925	74.2648	0.363046	0.968658
P(II)_51		In	0.05	Bi	0.03	Si	0.07	200.175	5.02087	131.346	4.48671	81.6	589.312	68.8283	62.1251	0.534161	1.45349
P(II)_52		In	0.03	Bi	0.01	Pr	0.01	186.804	4.97698	137.667	4.47722	99.2738	616.383	49.1375	71.9694	0.49976	2.63671
P(II)_53		In	0.03	Bi	0.01	Pr	0.01	200.055	4.97107	144.431	4.48811	102.326	648.167	55.6238	70.7329	0.482958	2.49102
P(II)_54		Nd	0.03	Ti	0.07	Si	0.07	121.54	4.91358	52.5376	4.55762	46.4816	239.006	69.0025	89.3958	0.355961	1.26969
P(II)_55		Lu	0.07	Hf	0.07	Cr	0.03	204.959	4.947	144.985	4.50026	107.044	652.49	59.9744	74.0167	0.446741	2.631
P(II)_56		Mn	0.05	Fe	0.01	Cr	0.01	193.56	4.90753	100.995	4.46151	61.4174	450.311	92.5654	61.2663	0.446015	0.975382
P(II)_57		P	0.05	Cr	0.03	K	0.04	182.523	4.92289	118.034	4.47273	90.7463	527.945	64.489	76.857	0.450163	2.04011
P(II)_58		Ba	0.03	Re	0.01	Re	0.04	209.47	4.9265	126.234	4.46818	87.451	563.618	83.2355	69.4592	0.458321	1.49787
P(II)_59		In	0.04	Au	0.03	Bi	0.01	201.255	4.98586	137.855	4.38611	75.5183	604.606	63.4004	54.8051	0.599749	1.27195
P(II)_60		Dy	0.04	Ge	0.04	Cr	0.02	201.763	4.96648	132.981	4.44252	91.2744	590.527	68.7827	68.5222	0.523961	1.63882
P(II)_61		P	0.04	Fe	0.05	Cr	0.04	206.312	4.94149	84.4	4.46444	50.5698	376.022	121.912	60.1691	0.477056	0.567817
P(II)_62		Al	0.02	Lu	0.06	Cr	0.07	224.78	4.88886	107.988	4.49457	54.7825	485.192	116.792	50.8375	0.394291	0.78182
P(II)_63		Si	0.02	Cr	0.06	Re	0.06	200.929	4.95435	137.768	4.38942	94.0849	604.722	63.1604	68.2921	0.56493	1.68937
P(II)_64		In	0.04	Bi	0.01	Zn	0.01	186.832	4.96956	137.26	4.46133	105.479	612.364	49.5714	76.8458	0.508238	2.72627
P(II)_65		Mn	0.05	Fe	0.01	Cr	0.01	181.422	4.90819	116.608	4.44845	88.7058	518.726	64.8134	76.0716	0.459746	1.93293
P(II)_66		Cr	0.04	Pb	0.03	Re	0.06	215.797	5.03266	166.917	4.33973	91.9902	724.373	48.8807	55.1114	0.692928	1.72035
P(II)_67		In	0.04	Bi	0.01	Zn	0.01	174.824	4.96637	131.666	4.45655	90.2181	586.778	43.1576	68.5202	0.50982	2.66721
P(II)_68		Mn	0.01	Si	0.06	Re	0.04	186.277	5.0036	137.131	4.41515	90.7051	605.455	49.1465	66.1448	0.588448	2.02123
P(II)_69		In	0.05	Bi	0.02	Na	0.01	186.099	4.96343	135.714	4.44377	103.954	603.082	50.3849	76.5976	0.519662	2.57518
P(II)_70		Lu	0.07	P	0.04	Cr	0.04	192.944	4.97073	135.709	4.37944	89.1577	594.329	57.2352	65.6978	0.591286	1.68405
P(II)_71		Lu	0.04	V	0.03	Mn	0.02	156.867	4.96883	74.0835	4.34464	25.2997	321.866	82.7832	34.1503	0.624194	0.310489
P(II)_72		P	0.04	P	0.05	Cr	0.03	201.088	4.9658	157.643	4.4072	120.534	694.762	43.445	76.4606	0.558604	3.19498
P(II)_73		In	0.05	Bi	0.02	Na	0.01	191.522	4.96781	141.36	4.45524	116.194	629.793	50.1617	82.1974	0.512572	2.93878
P(II)_74		Ti	0.05	Fe	0.05	Mg	0.05	209.206	4.90338	129.518	4.48131	107.408	580.41	79.6875	82.9292	0.422079	2.0888
P(II)_75		Lu	0.07	Fe	0.04	Cr	0.04	185.164	4.94029	135.099	4.49649	104.507	607.469	50.065	77.3558	0.443801	3.08698
P(II)_76		In	0.07	Tb	0.07	Mn	0.01	193.483	4.82614	105.141	4.51984	76.1311	475.222	88.3415	72.4083	0.306306	1.85611
P(II)_77		Sr	0.05	Ge	0.05	Cr	0.01	97.3264	5.01415	47.9259	4.36035	30.5333	208.974	49.4005	63.7095	0.653801	0.601668
P(II)_78		Ti	0.05	Fe	0.05	Mg	0.06	200.332	4.9145	122.442	4.41241	85.5082	540.263	77.8898	69.8358	0.502091	1.40818
P(II)_79		Cu	0.06	Cr	0.03	Re	0.06	222.921	4.98607	152.307	4.46335	107.915	679.801	70.6142	70.8535	0.522723	1.90466
P(II)_80		In	0.06	Mn	0.01	Hf	0.07	217.188	4.87849	146.846	4.55452	99.701	668.815	70.3419	67.8947	0.323973	2.90843
P(II)_81		P	0.03	Ce	0.03	Re	0.04	195.316	5.00556	131.584	4.37381	87.7085	575.524	63.7313	66.6558	0.631755	1.39071
P(II)_82		In	0.06	Y	0.01	Si	0.07	190.428	4.95778	125.972	4.44238	83.3267	559.614	64.4559	66.1471	0.515398	1.62642
P(II)_83		In	0.04	Na	0.01	Rb	0.03	205.119	4.9384	149.705	4.46154	128.955	667.913	55.4149	86.1396	0.476865	3.17789
P(II)_84		Mn	0.02	Er	0.01	Cr	0.05	194.006	4.92708	137.624	4.4338	94.4985	610.199	56.3816	68.6641	0.493283	2.1989
P(II)_85		Sc	0.07	Lu	0.07	Cr	0.04	207.3	4.82765	119.192	4.49265	93.991	535.487	88.1083	78.857	0.334993	2.08822
P(II)_86		Hf	0.07	Cr	0.02	Re	0.06	199.81	4.91696	122.583	4.41257	85.5409	540.905	77.2272	69.7821	0.504393	1.41437
P(II)_87		In	0.07	Ca	0.07	Na	0.01	189.472	4.90317	119.39	4.45711	88.8535	532.135	70.0821	74.4229	0.446061	1.84912
P(II)_88		Ag	0.01	Cr	0.02	Re	0.05	182.897	4.99484	134.574	4.43116	96.9576	596.319	48.3224	72.0477	0.563686	2.30225
P(II)_89		In	0.07	Na	0.01	K	0.07	184.648	4.92343	124.925	4.49861	105.897	561.99	59.7231	84.7683	0.424818	2.74066
P(II)_90		Mn	0.03	P	0.02	Cr	0.01	173.223	4.97256	102.841	4.3992	77.5107	452.417	70.3819	75.3697	0.573359	1.23335
P(II)_91		In	0.05	Ni	0.04	Na	0.01	235.675	4.87465	112.875	4.48613	106.054	506.37	122.8	93.9576	0.38852	1.45554
P(II)_92		Fe	0.05	Si	0.02	Ce	0.03	140.701	4.91563	63.3863	4.39959	54.9713	278.874	77.3147	86.7242	0.516041	0.884789
P(II)_93		In	0.06	Tb	0.07	Tl	0.01	227.059	4.86192	119.172	4.50053	88.3922	536.339	107.887	74.1718	0.361388	1.48927
P(II)_94		P	0.07	Ge	0.05	Cr	0.02	199.646	4.91775	122.646	4.41171	85.4839	541.077	77.0005	69.6999	0.506043	1.4127
P(II)_95		Cs	0.07	Ge	0.05	Cr	0.01	169.541	5.01489	94.0405	4.34337	65.4218	408.453	75.5008	69.5677	0.671516	0.81805
P(II)_96		Ag	0.01	Si	0.03	Re	0.04	184.374	4.99003	119.175	4.42401	94.4665	527.233	65.1984	79.2667	0.566023	1.65295
P(II)_97		Bi	0.02	Si	0.07	Re	0.03	83.8244	4.99495	34.5322	4.32021	27.7509	149.186	49.2922	80.3623	0.674741	0.526144
P(II)_98	Sample 10	In	0.07	Mn	0.07	P	0.07	203.348	4.92916	147.303	4.519	139.13	665.664	56.045	94.4513	0.410161	3.99218
P(II)_99	Sample 12	In	0.07	Mn	0.07	Cr	0.01	183.839	4.84898	116.458	4.55898	103.238	530.931	67.3807	88.6479	0.290001	3.51569
P(II)_100		In	0.04	Na	0.01	Pr	0.01	177.993	4.82014	106.694	4.54271	91.7301	484.68	71.2992	85.975	0.277429	3.07489
P(II)_101		Ti	0.06	Si	0.03	Ce	0.06	114.433	4.87696	45.1702	4.41484	35.5968	199.419	69.2631	78.806	0.462122	0.716648
P(II)_102		Nd	0.03	Ti	0.06	Ce	0.04	160.917	4.94567	95.0029	4.3991	60.2985	417.927	65.9142	63.4702	0.54657	1.07469
P(II)_103		Lu	0.07	Cr	0.03	Pb	0.07	189.36	4.93787	88.0126	4.34802	60.5974	382.68	101.347	68.8508	0.589855	0.643319
P(II)_104		Cs	0.03	Si	0.03	Re	0.04	199.159	4.99462	141.17	4.38272	90.9592	618.709	57.9894	64.4324	0.611893	1.63985
P(II)_105		In	0.05	Cs	0.01	Si	0.07	181.038	4.83179	76.8198	4.43495	54.72	340.692	104.218	71.2317	0.396845	0.856464
P(II)_106		Lu	0.07	Sr	0.05	Cr	0.03	155.626	4.95139	106.11	4.43755	80.8287	470.868	49.5162	76.1745	0.513844	2.05764
P(II)_107		In	0.07	V	0.07	Na	0.01	186.084	4.91486	118.616	4.44869	80.5453	527.687	67.4679	67.904	0.466175	1.66289
P(II)_108		Sc	0.06	P	0.01	Ge	0.05	200.47	5.02807	130.27	4.42708	97.7133	576.715	70.2004	75.0084	0.600988	1.4966
P(II)_109		Dy	0.04	Ge	0.04	Cr	0.03	173.179	4.97216	109.008	4.36017	59.8186	475.293	64.1709	54.8755	0.611988	0.969387
P(II)_110		In	0.05	Na	0.01	Se	0.01	195.328	4.93608	142.208	4.48216	127.13	637.402	53.1192	89.3967	0.453911	3.44946
P(II)_111		Al	0.03	Lu	0.04	Mn	0.02	185.28	4.8725	99.3296	4.44114	71.5816	441.137	85.9504	72.0647	0.431362	1.25154
P(II)_112		Ba	0.02	Cs	0.05	Re	0.02	146.442	5.02047	88.4718	4.41319	81.5098	390.443	57.9703	92.1308	0.607282	1.49144
P(II)_113		Ho	0.03	Lu	0.04	Mn	0.03	178.218	4.90403	90.1506	4.42487	63.4731	398.905	88.0674	70.4078	0.47916	0.971477
P(II)_114		In	0.02	Bi	0.01	Sm	0.01	204.402	4.97856	153.51	4.4469	120.359	682.644	50.8924	78.4046	0.531661	2.88726
P(II)_115		Ge	0.06	Cr	0.03	Ce	0.01	214.7	5.00268	144.867	4.43608	98.2857	642.64	69.8333	67.8457	0.566597	1.60839
P(II)_116		Lu	0.07	Ge	0.04	Cr	0.04	182.216	4.99284	119.854	4.35422	61.0075	521.872	62.3618	50.9013	0.638622	0.973574
P(II)_117		Ca	0.01	Cr	0.05	Re	0.06	197.303	4.96757	147.813	4.44152	94.2007	656.515	49.4897	63.7296	0.526049	2.34575
P(II)_118		In	0.04	Ta	0.01	Bi	0.01	189.804	4.95932	135.239	4.45074	107.146	601.916	54.5641	79.2266	0.508575	2.50832
P(II)_119		Sc	0.07	Cr	0.04	Re	0.05	190.823	4.90956	133.151	4.49277	87.3937	598.218	57.6717	65.6349	0.416789	2.38426
P(II)_120		Sc	0.07	Ge	0.05	Cr	0.03	192.791	4.9621	126.559	4.40899	72.7548	557.997	66.2317	57.4869	0.553109	1.27809
P(II)_121		Cr	0.03	Mg	0.06	Re	0.05	205.995	4.95671	138.11	4.45327	72.6098	615.039	67.8857	52.574	0.503446	1.38096
P(II)_122		Si	0.04	Ce	0.03	Re	0.03	177.929	5.00744	113.163	4.38636	69.8231	496.372	64.7668	61.7015	0.621085	1.11132
P(II)_123		In	0.05	Tl	0.01	Si	0.07	195.363	4.96812	130.665	4.44329	73.299	580.581	64.6978	56.097	0.524835	1.4
P(II)_124	Sample 11	In	0.06	P	0.01	Cr	0.06	189.349	4.93163	135.474	4.52051	126.467	612.413	53.8749	93.3513	0.411114	3.76751
P(II)_125	Sample 9	In	0.05	Cu	0.01	Na	0.02	201.452	4.97037	155.853	4.4964	131.867	700.779	45.5989	84.61	0.473961	4.00447

## Sheet: 3rd Predication
Sample Name	Sample Number in Table 1	Composition						1st Charge Capacity (mAh/g)	1st Charge Average Voltage (V)	1st Discharge Capacity (mAh/g)	1st Discharge Average Voltage (V)	5th Discharge Capacity (mAh/g)	Energy 1st cycle (Wh/kg)	Irreversible Capacity 1st cycle (mAh/g)	Capacity Retention after 5 cycles (%)	Overpotential 1st cycle (V)	Figure of Merits
P(III)_1		Cs	0.06	In	0.06	Nb	0.01	173.915	5.00825	130.761	4.40135	90.842	575.524	43.154	70.5661	0.606898	2.2634
P(III)_2		In	0.08	Nb	0.01	Zn	0.03	168.92	5.00228	121.137	4.4305	80.9599	536.696	47.7837	68.7036	0.571781	1.96987
P(III)_3		In	0.08	Nb	0.01	Sc	0.04	184.008	4.97605	145.205	4.41328	103.84	640.832	38.8026	71.6927	0.562763	3.07094
P(III)_4		Hf	0.02	In	0.06	Nb	0.01	178.765	4.98841	130.315	4.41617	94.6389	575.495	48.4496	72.161	0.572241	2.18632
P(III)_5		In	0.08	Nb	0.01	Ru	0.01	193.644	5.0107	140.578	4.41824	83.9947	621.106	53.0663	54.8971	0.592461	1.58298
P(III)_6		Hf	0.03	In	0.06	Nb	0.01	188.943	4.99716	138.836	4.36628	83.3375	606.194	50.1074	66.039	0.630882	1.84842
P(III)_7		In	0.08	Nb	0.01	Sc	0.03	181.263	4.98255	141.915	4.43674	99.936	629.641	39.3475	70.0059	0.54581	2.99576
P(III)_8		Cr	0.06	In	0.06	Nb	0.01	210.218	4.85185	102.414	4.5444	66.6503	465.408	107.804	59.6227	0.307452	1.222
P(III)_9		Cs	0.06	Hf	0.02	In	0.06	168.784	4.96546	129.262	4.42491	93.8938	571.973	39.5224	71.9106	0.540546	2.81016
P(III)_10		In	0.08	K	0.04	Nb	0.01	181.318	5.01985	133.79	4.13379	107.197	553.059	47.5284	74.6317	0.886066	1.43059
P(III)_11	Sample 14	In	0.08	Nb	0.01	Pr	0.02	172.047	4.99647	134.627	4.44373	105.661	598.245	37.4205	78.0523	0.552743	3.29511
P(III)_12		In	0.08	Nb	0.01	Zr	0.02	197.888	5.00974	150.344	4.41048	104.253	663.091	47.5433	73.6296	0.599256	2.50128
P(III)_13		In	0.08	Nb	0.01	Y	0.04	182.527	5.02427	138.789	4.39464	97.0301	609.929	43.7375	71.8614	0.629633	2.32312
P(III)_14		In	0.08	Nb	0.01	Sm	0.03	160.647	5.03148	117.508	4.39488	84.3201	516.436	43.1389	74.8123	0.636592	2.05351
P(III)_15		Cs	0.06	In	0.06	Sc	0.04	188.623	4.94722	126.823	4.46502	92.5122	566.266	61.8007	67.8219	0.482203	1.88107
P(III)_16		In	0.08	Mo	0.02	Ru	0.02	194.537	4.96931	113.375	4.51045	65.2816	511.371	81.1619	62.3003	0.458863	1.24862
P(III)_17		Au	0.02	In	0.04	Mo	0.01	200.264	4.98158	143.888	4.36638	103.175	628.271	56.3752	73.2705	0.615202	1.93735
P(III)_18		In	0.08	Mo	0.02	Pr	0.04	183.244	4.86474	107.439	4.37203	74.3671	469.728	75.8047	72.5452	0.492709	1.3317
P(III)_19		Dy	0.06	In	0.06	Nb	0.01	156.207	4.97331	116.483	4.38238	45.0846	510.475	39.7238	70.7987	0.590931	2.24724
P(III)_20		In	0.08	Ru	0.02	Tm	0.02	162.196	5.02474	110.897	4.38784	78.8348	486.598	51.2989	71.8487	0.636895	1.5619
P(III)_21		Ag	0.01	Cs	0.03	In	0.04	171.104	5.01922	99.9327	4.46869	92.0997	446.568	71.1716	92.3916	0.550531	1.53698
P(III)_22		Dy	0.04	In	0.06	Mo	0.01	261.323	4.86832	81.1553	4.50846	46.4851	365.885	180.168	87.4341	0.359856	0.720209
P(III)_23		In	0.08	Pr	0.03	Ru	0.02	179.62	5.01295	129.784	4.41942	88.792	573.568	49.8359	66.7087	0.593532	1.88808
P(III)_24		Cs	0.06	Ga	0.04	In	0.04	193.35	5.01016	152.653	4.37883	108.545	668.443	40.6971	74.3933	0.631329	2.82499
P(III)_25		Ag	0.02	In	0.04	Rb	0.01	166.417	5.00229	118.523	4.43607	93.5269	525.777	47.8942	82.0168	0.56622	2.321
P(III)_26		Gd	0.04	In	0.06	Mo	0.02	193.102	4.96088	134.813	4.4282	98.5841	596.978	58.2894	75.9484	0.532677	2.13138
P(III)_27		In	0.08	Ru	0.02	W	0.01	177.356	5.01648	114.438	4.43959	81.4917	508.06	62.9176	74.8149	0.576887	1.52855
P(III)_28		Dy	0.01	In	0.06	Mo	0.02	210.617	4.97733	129.416	4.43317	101.239	573.724	81.2007	81.7301	0.54416	1.54895
P(III)_29		Ag	0.04	In	0.04	Se	0.01	192.64	4.95363	118.446	4.48909	87.6191	531.717	74.1942	79.9133	0.464539	1.79948
P(III)_30		In	0.08	Ru	0.02	Se	0.04	166.972	4.99766	111.339	4.42913	60.8149	493.133	55.6338	54.6216	0.568527	1.24302
P(III)_31		Cs	0.06	P	0.02	Sc	0.06	179.412	4.96805	126.431	4.51323	102.12	570.611	52.9813	91.6796	0.454819	3.16876
P(III)_32		Er	0.02	Nb	0.01	Sc	0.06	245.829	4.81966	141.008	4.50701	115.492	635.522	104.821	92.9921	0.312656	2.63208
P(III)_33		Cr	0.04	Lu	0.06	Ti	0.01	192.55	4.92101	139.278	4.39551	98.2948	612.198	53.2717	70.8893	0.525499	2.26278
P(III)_34		Nb	0.01	P	0.02	Sc	0.06	182.705	4.95835	141.029	4.44109	106.56	626.323	41.6758	75.5589	0.517254	3.20431
P(III)_35		Nb	0.01	Sc	0.06	Se	0.02	215.157	4.87241	104.876	4.52084	86.743	474.128	110.281	65.7908	0.351574	1.17431
P(III)_36		Ni	0.01	P	0.02	Sc	0.08	181.811	4.93955	133.497	4.4734	114.205	597.187	48.3141	83.2918	0.466147	3.2237
P(III)_37		Nb	0.01	Re	0.02	Sc	0.06	308.49	4.71482	104.137	4.50387	57.8887	469.02	204.352	70.3198	0.210954	1.11671
P(III)_38		Cr	0.04	Ge	0.01	Lu	0.06	385.974	4.74696	83.7761	4.54601	93.0947	380.847	302.198	73.1391	0.20095	0.669514
P(III)_39		Mo	0.01	P	0.03	Sc	0.08	166.706	4.9711	119.345	4.46103	87.712	532.401	47.3611	79.1746	0.510066	2.54691
P(III)_40	Sample 13	Ni	0.01	P	0.02	Sc	0.06	195.439	4.92648	146.801	4.45914	116.159	654.606	48.638	81.0376	0.467342	3.40639
P(III)_41		Fe	0.03	Lu	0.04	Ti	0.01	173.05	4.96694	127.333	4.45872	110.291	567.741	45.7171	88.8272	0.508217	3.16816
P(III)_42		Cs	0.06	Sc	0.06	Se	0.02	191.894	4.98127	141.05	4.4016	114.724	620.846	50.8439	81.3353	0.579667	2.50083
P(III)_43		Cr	0.04	Fe	0.02	Lu	0.06	183.468	4.94721	128.816	4.49533	93.7737	579.071	54.6523	76.9088	0.451882	2.63216
P(III)_44		Cr	0.04	Lu	0.06	Re	0.01	178.195	4.93009	121.504	4.47659	98.5407	543.922	56.6912	81.3233	0.453508	2.51124
P(III)_45		Nb	0.01	Ru	0.02	Sc	0.06	192.739	4.93891	137.459	4.48337	57.7081	616.28	55.2796	72.4738	0.455547	2.58881
P(III)_46		Cu	0.01	Ru	0.03	Sc	0.06	257.938	4.81374	114.776	4.58965	77.4235	526.783	143.161	86.0865	0.224096	2.06322
P(III)_47		Cs	0.06	Er	0.02	Sc	0.06	193.755	4.96081	112.966	4.45336	92.2275	503.076	80.7897	98.0127	0.507448	1.75553
P(III)_48		Cr	0.04	Lu	0.06	Se	0.01	173.694	4.94623	133.074	4.43401	99.2521	590.05	40.6199	75.0814	0.512224	3.10785
P(III)_49		Cr	0.04	Lu	0.06	Tm	0.01	182.066	4.94269	126.882	4.51901	101.468	573.383	55.1841	86.6075	0.423679	3.10018
P(III)_50		Cs	0.06	Sc	0.06	Ti	0.04	189.387	4.90413	112.042	4.51215	75.7637	505.549	77.3452	91.3051	0.391978	2.22229
P(III)_51		Cr	0.08	Lu	0.08	Pb	0.01	169.036	4.96611	124.728	4.4031	76.4794	549.191	44.3082	86.2205	0.563008	2.7706
P(III)_52		Cr	0.06	Hf	0.08	Nb	0.01	178.911	4.93872	118.419	4.42585	74.5051	524.104	60.4924	63.346	0.512866	1.56196
P(III)_53		Cr	0.04	Nb	0.01	Sc	0.06	323.54	4.89636	147.71	4.53007	88.5032	669.136	175.83	78.4812	0.366284	1.19017
P(III)_54		Fe	0.03	Lu	0.04	Ti	0.02	187.925	4.90914	132.783	4.51665	106.474	599.733	55.1421	79.308	0.392499	3.20768
P(III)_55		Mg	0.08	P	0.01	Sc	0.06	210.111	4.88292	112.874	4.6144	94.2491	520.844	97.2374	69.0084	0.268512	2.00933
P(III)_56		Cr	0.03	Lu	0.06	Zn	0.04	173.389	4.95299	125.427	4.47006	72.6354	560.666	47.9623	58.6253	0.482928	2.07131
P(III)_57		Nb	0.01	Sc	0.06	Zn	0.03	265.063	4.8609	141.249	4.54504	97.5177	641.98	123.815	69.0397	0.315863	1.6542
P(III)_58		Cr	0.08	Lu	0.08	Ni	0.01	219.433	4.86563	105.002	4.54077	90.7415	476.791	114.431	68.7289	0.324862	1.28666
P(III)_59		Nb	0.01	Sc	0.06	Tl	0.02	132.626	4.95107	97.2111	4.5101	69.0004	438.432	35.415	67.9461	0.440974	2.78423
P(III)_60		Cr	0.04	Lu	0.06	Zn	0.01	209.396	4.89977	119.265	4.49822	72.8092	536.481	90.131	75.5374	0.40155	1.63433
P(III)_61		Cs	0.06	Sc	0.06	Ti	0.01	210.45	4.86376	98.2716	4.55961	72.1007	448.081	112.178	66.492	0.304152	1.27457

## Sheet: XRD_(2nd Prediction)
P(II)_1		P(II)_2		P(II)_3		P(II)_4		P(II)_5		P(II)_6		P(II)_7		P(II)_8		P(II)_9		P(II)_10		P(II)_11		P(II)_12		P(II)_13		P(II)_14		P(II)_15		P(II)_16		P(II)_17		P(II)_18		P(II)_19		P(II)_20		P(II)_21		P(II)_22		P(II)_23		P(II)_24		P(II)_25
8.71	0	8.71	0	8.71	0	8.71	0	8.71	0	8.71	0	8.71	0	8.71	0	8.71	0	8.71	0	8.71	0	8.71	0	8.71	0	8.71	0	8.71	0	8.71	0	8.71	0	8.71	0	8.71	0	8.71	0	8.71	0	8.71	0	8.71	0	8.71	0	8.71	0
8.724	2	8.724	2	8.724	1	8.724	2	8.724	1	8.724	2	8.724	1	8.724	1	8.724	3	8.724	1	8.724	2	8.724	1	8.724	2	8.724	2	8.724	1	8.724	1	8.724	1	8.724	1	8.724	1	8.724	1	8.724	1	8.724	2	8.724	2	8.724	1	8.724	1
8.738	4	8.738	4	8.738	2	8.738	4	8.738	2	8.738	3	8.738	2	8.738	2	8.738	6	8.738	2	8.738	4	8.738	2	8.738	4	8.738	3	8.738	2	8.738	2	8.738	2	8.738	2	8.738	2	8.738	2	8.738	2	8.738	4	8.738	3	8.738	2	8.738	2
8.752	63	8.752	60	8.752	48	8.752	58	8.752	52	8.752	54	8.752	45	8.752	44	8.752	88	8.752	50	8.752	59	8.752	43	8.752	59	8.752	54	8.752	37	8.752	44	8.752	52	8.752	54	8.752	51	8.752	51	8.752	53	8.752	59	8.752	53	8.752	46	8.752	42
8.766	135	8.766	128	8.766	104	8.766	122	8.766	112	8.766	114	8.766	97	8.766	95	8.766	188	8.766	107	8.766	126	8.766	92	8.766	125	8.766	116	8.766	80	8.766	94	8.766	112	8.766	117	8.766	109	8.766	109	8.766	114	8.766	126	8.766	113	8.766	99	8.766	91
8.78	153	8.78	142	8.78	120	8.78	140	8.78	128	8.78	135	8.78	112	8.78	110	8.78	223	8.78	131	8.78	152	8.78	106	8.78	143	8.78	137	8.78	98	8.78	112	8.78	128	8.78	137	8.78	134	8.78	140	8.78	137	8.78	142	8.78	129	8.78	116	8.78	111
8.794	142	8.794	127	8.794	117	8.794	133	8.794	121	8.794	134	8.794	109	8.794	107	8.794	225	8.794	137	8.794	155	8.794	101	8.794	135	8.794	136	8.794	104	8.794	112	8.794	120	8.794	134	8.794	140	8.794	155	8.794	139	8.794	131	8.794	122	8.794	113	8.794	118
8.808	119	8.808	108	8.808	105	8.808	109	8.808	105	8.808	124	8.808	97	8.808	95	8.808	197	8.808	122	8.808	146	8.808	84	8.808	112	8.808	120	8.808	99	8.808	102	8.808	105	8.808	117	8.808	126	8.808	149	8.808	125	8.808	112	8.808	105	8.808	98	8.808	108
8.822	81	8.822	85	8.822	84	8.822	67	8.822	79	8.822	105	8.822	75	8.822	73	8.822	138	8.822	86	8.822	121	8.822	53	8.822	73	8.822	87	8.822	82	8.822	79	8.822	82	8.822	86	8.822	89	8.822	118	8.822	93	8.822	84	8.822	76	8.822	69	8.822	82
8.836	56	8.836	71	8.836	66	8.836	41	8.836	59	8.836	91	8.836	60	8.836	59	8.836	101	8.836	62	8.836	100	8.836	37	8.836	49	8.836	59	8.836	67	8.836	63	8.836	65	8.836	64	8.836	63	8.836	92	8.836	71	8.836	64	8.836	59	8.836	51	8.836	62
8.85	58	8.85	77	8.85	57	8.85	53	8.85	57	8.85	94	8.85	63	8.85	59	8.85	116	8.85	67	8.85	89	8.85	59	8.85	61	8.85	45	8.85	54	8.85	62	8.85	62	8.85	63	8.85	64	8.85	77	8.85	75	8.85	64	8.85	68	8.85	60	8.85	59
8.864	61	8.864	84	8.864	52	8.864	66	8.864	55	8.864	96	8.864	66	8.864	61	8.864	130	8.864	73	8.864	81	8.864	79	8.864	75	8.864	35	8.864	45	8.864	63	8.864	61	8.864	65	8.864	65	8.864	67	8.864	80	8.864	67	8.864	77	8.864	69	8.864	56
8.878	78	8.878	100	8.878	71	8.878	95	8.878	63	8.878	101	8.878	71	8.878	70	8.878	140	8.878	84	8.878	93	8.878	78	8.878	96	8.878	62	8.878	63	8.878	79	8.878	79	8.878	86	8.878	73	8.878	87	8.878	87	8.878	88	8.878	78	8.878	73	8.878	61
8.892	95	8.892	116	8.892	89	8.892	123	8.892	71	8.892	106	8.892	76	8.892	80	8.892	150	8.892	96	8.892	106	8.892	78	8.892	116	8.892	89	8.892	81	8.892	94	8.892	98	8.892	107	8.892	81	8.892	107	8.892	94	8.892	108	8.892	80	8.892	77	8.892	66
8.906	101	8.906	117	8.906	86	8.906	124	8.906	78	8.906	96	8.906	79	8.906	81	8.906	158	8.906	94	8.906	107	8.906	69	8.906	104	8.906	99	8.906	78	8.906	85	8.906	98	8.906	101	8.906	90	8.906	112	8.906	104	8.906	101	8.906	76	8.906	74	8.906	74
8.92	107	8.92	117	8.92	81	8.92	122	8.92	85	8.92	84	8.92	80	8.92	81	8.92	165	8.92	91	8.92	107	8.92	59	8.92	89	8.92	108	8.92	74	8.92	74	8.92	98	8.92	92	8.92	99	8.92	117	8.92	115	8.92	92	8.92	71	8.92	70	8.92	81
8.934	100	8.934	106	8.934	83	8.934	106	8.934	80	8.934	81	8.934	75	8.934	79	8.934	162	8.934	88	8.934	103	8.934	57	8.934	85	8.934	109	8.934	69	8.934	68	8.934	91	8.934	89	8.934	99	8.934	116	8.934	104	8.934	87	8.934	76	8.934	68	8.934	78
8.948	89	8.948	92	8.948	87	8.948	85	8.948	72	8.948	81	8.948	67	8.948	77	8.948	154	8.948	85	8.948	98	8.948	57	8.948	83	8.948	108	8.948	63	8.948	63	8.948	83	8.948	87	8.948	95	8.948	114	8.948	86	8.948	83	8.948	85	8.948	67	8.948	72
8.962	85	8.962	86	8.962	87	8.962	72	8.962	66	8.962	85	8.962	62	8.962	74	8.962	142	8.962	83	8.962	100	8.962	62	8.962	79	8.962	98	8.962	60	8.962	62	8.962	78	8.962	87	8.962	90	8.962	103	8.962	80	8.962	82	8.962	88	8.962	66	8.962	66
8.976	86	8.976	85	8.976	85	8.976	66	8.976	61	8.976	91	8.976	60	8.976	72	8.976	127	8.976	82	8.976	106	8.976	70	8.976	74	8.976	81	8.976	59	8.976	64	8.976	78	8.976	90	8.976	82	8.976	87	8.976	83	8.976	82	8.976	87	8.976	65	8.976	61
8.99	85	8.99	86	8.99	83	8.99	69	8.99	59	8.99	93	8.99	58	8.99	71	8.99	116	8.99	84	8.99	109	8.99	75	8.99	72	8.99	73	8.99	60	8.99	67	8.99	79	8.99	91	8.99	78	8.99	84	8.99	87	8.99	79	8.99	85	8.99	65	8.99	59
9.004	81	9.004	90	9.004	80	9.004	85	9.004	62	9.004	88	9.004	54	9.004	69	9.004	112	9.004	89	9.004	108	9.004	76	9.004	77	9.004	77	9.004	62	9.004	72	9.004	85	9.004	90	9.004	81	9.004	99	9.004	91	9.004	72	9.004	81	9.004	68	9.004	63
9.018	80	9.018	92	9.018	77	9.018	98	9.018	66	9.018	85	9.018	55	9.018	70	9.018	112	9.018	92	9.018	107	9.018	75	9.018	82	9.018	81	9.018	64	9.018	77	9.018	88	9.018	89	9.018	86	9.018	112	9.018	95	9.018	67	9.018	79	9.018	70	9.018	67
9.032	86	9.032	92	9.032	75	9.032	100	9.032	78	9.032	85	9.032	66	9.032	75	9.032	122	9.032	84	9.032	106	9.032	66	9.032	88	9.032	87	9.032	65	9.032	79	9.032	86	9.032	86	9.032	95	9.032	114	9.032	96	9.032	71	9.032	78	9.032	70	9.032	72
9.046	93	9.046	90	9.046	74	9.046	102	9.046	89	9.046	86	9.046	77	9.046	80	9.046	133	9.046	78	9.046	105	9.046	58	9.046	94	9.046	92	9.046	66	9.046	81	9.046	84	9.046	83	9.046	104	9.046	115	9.046	97	9.046	76	9.046	78	9.046	70	9.046	76
9.06	91	9.06	88	9.06	74	9.06	92	9.06	86	9.06	89	9.06	82	9.06	74	9.06	148	9.06	82	9.06	101	9.06	59	9.06	89	9.06	95	9.06	65	9.06	76	9.06	75	9.06	79	9.06	96	9.06	96	9.06	93	9.06	86	9.06	82	9.06	72	9.06	78
9.074	89	9.074	86	9.074	75	9.074	81	9.074	84	9.074	93	9.074	86	9.074	67	9.074	164	9.074	87	9.074	98	9.074	60	9.074	85	9.074	97	9.074	65	9.074	72	9.074	67	9.074	76	9.074	87	9.074	77	9.074	89	9.074	97	9.074	85	9.074	75	9.074	79
9.088	85	9.088	84	9.088	76	9.088	83	9.088	73	9.088	88	9.088	78	9.088	67	9.088	163	9.088	87	9.088	98	9.088	62	9.088	82	9.088	94	9.088	69	9.088	64	9.088	67	9.088	78	9.088	87	9.088	72	9.088	85	9.088	96	9.088	77	9.088	78	9.088	75
9.102	81	9.102	83	9.102	76	9.102	87	9.102	62	9.102	83	9.102	69	9.102	68	9.102	159	9.102	86	9.102	98	9.102	64	9.102	80	9.102	90	9.102	75	9.102	55	9.102	68	9.102	80	9.102	87	9.102	70	9.102	82	9.102	93	9.102	68	9.102	80	9.102	69
9.116	80	9.116	83	9.116	74	9.116	91	9.116	61	9.116	78	9.116	62	9.116	68	9.116	149	9.116	83	9.116	100	9.116	63	9.116	82	9.116	83	9.116	75	9.116	56	9.116	74	9.116	81	9.116	80	9.116	79	9.116	85	9.116	89	9.116	68	9.116	76	9.116	70
9.13	80	9.13	84	9.13	70	9.13	96	9.13	65	9.13	75	9.13	56	9.13	68	9.13	135	9.13	79	9.13	102	9.13	60	9.13	86	9.13	75	9.13	72	9.13	61	9.13	81	9.13	80	9.13	71	9.13	94	9.13	92	9.13	85	9.13	73	9.13	69	9.13	74
9.144	79	9.144	83	9.144	68	9.144	92	9.144	70	9.144	78	9.144	55	9.144	67	9.144	129	9.144	76	9.144	104	9.144	58	9.144	86	9.144	71	9.144	67	9.144	67	9.144	89	9.144	82	9.144	69	9.144	106	9.144	95	9.144	83	9.144	81	9.144	65	9.144	77
9.158	76	9.158	79	9.158	67	9.158	81	9.158	78	9.158	87	9.158	59	9.158	65	9.158	129	9.158	75	9.158	107	9.158	57	9.158	83	9.158	72	9.158	60	9.158	72	9.158	96	9.158	85	9.158	75	9.158	116	9.158	94	9.158	84	9.158	93	9.158	65	9.158	77
9.172	74	9.172	77	9.172	69	9.172	73	9.172	82	9.172	93	9.172	61	9.172	65	9.172	132	9.172	74	9.172	109	9.172	59	9.172	79	9.172	75	9.172	57	9.172	74	9.172	99	9.172	90	9.172	80	9.172	118	9.172	95	9.172	85	9.172	98	9.172	67	9.172	77
9.186	73	9.186	79	9.186	74	9.186	73	9.186	80	9.186	95	9.186	62	9.186	66	9.186	141	9.186	74	9.186	111	9.186	66	9.186	76	9.186	80	9.186	61	9.186	71	9.186	92	9.186	97	9.186	85	9.186	107	9.186	96	9.186	85	9.186	90	9.186	74	9.186	75
9.2	73	9.2	81	9.2	78	9.2	73	9.2	77	9.2	95	9.2	64	9.2	67	9.2	147	9.2	76	9.2	112	9.2	72	9.2	75	9.2	84	9.2	65	9.2	67	9.2	84	9.2	102	9.2	88	9.2	95	9.2	98	9.2	84	9.2	81	9.2	80	9.2	72
9.214	82	9.214	85	9.214	75	9.214	80	9.214	74	9.214	94	9.214	65	9.214	70	9.214	148	9.214	84	9.214	107	9.214	70	9.214	82	9.214	82	9.214	71	9.214	63	9.214	70	9.214	103	9.214	90	9.214	85	9.214	99	9.214	82	9.214	71	9.214	80	9.214	67
9.228	92	9.228	89	9.228	71	9.228	86	9.228	70	9.228	93	9.228	67	9.228	72	9.228	148	9.228	93	9.228	103	9.228	69	9.228	89	9.228	80	9.228	77	9.228	59	9.228	57	9.228	103	9.228	92	9.228	74	9.228	101	9.228	79	9.228	60	9.228	79	9.228	63
9.242	95	9.242	86	9.242	69	9.242	84	9.242	70	9.242	91	9.242	65	9.242	70	9.242	141	9.242	101	9.242	95	9.242	65	9.242	89	9.242	86	9.242	80	9.242	60	9.242	62	9.242	95	9.242	86	9.242	75	9.242	95	9.242	84	9.242	60	9.242	73	9.242	57
9.256	98	9.256	82	9.256	67	9.256	82	9.256	70	9.256	88	9.256	63	9.256	68	9.256	133	9.256	110	9.256	87	9.256	61	9.256	88	9.256	92	9.256	83	9.256	61	9.256	67	9.256	88	9.256	80	9.256	76	9.256	88	9.256	88	9.256	61	9.256	66	9.256	52
9.27	96	9.27	86	9.27	68	9.27	81	9.27	70	9.27	87	9.27	64	9.27	67	9.27	131	9.27	102	9.27	92	9.27	60	9.27	85	9.27	89	9.27	79	9.27	63	9.27	75	9.27	82	9.27	75	9.27	84	9.27	87	9.27	90	9.27	67	9.27	67	9.27	55
9.284	92	9.284	90	9.284	70	9.284	81	9.284	70	9.284	87	9.284	65	9.284	66	9.284	129	9.284	91	9.284	101	9.284	60	9.284	82	9.284	83	9.284	73	9.284	64	9.284	83	9.284	76	9.284	69	9.284	93	9.284	88	9.284	91	9.284	75	9.284	69	9.284	60
9.298	85	9.298	93	9.298	69	9.298	84	9.298	71	9.298	91	9.298	70	9.298	65	9.298	131	9.298	80	9.298	108	9.298	61	9.298	83	9.298	76	9.298	69	9.298	67	9.298	84	9.298	77	9.298	67	9.298	97	9.298	89	9.298	87	9.298	79	9.298	68	9.298	66
9.312	77	9.312	95	9.312	68	9.312	91	9.312	72	9.312	99	9.312	77	9.312	65	9.312	135	9.312	68	9.312	114	9.312	62	9.312	84	9.312	68	9.312	67	9.312	71	9.312	82	9.312	82	9.312	68	9.312	98	9.312	92	9.312	81	9.312	81	9.312	65	9.312	73
9.326	74	9.326	95	9.326	67	9.326	93	9.326	75	9.326	101	9.326	80	9.326	63	9.326	143	9.326	63	9.326	113	9.326	62	9.326	83	9.326	66	9.326	66	9.326	71	9.326	80	9.326	89	9.326	69	9.326	96	9.326	91	9.326	78	9.326	79	9.326	61	9.326	76
9.34	78	9.34	91	9.34	68	9.34	93	9.34	78	9.34	97	9.34	78	9.34	60	9.34	155	9.34	65	9.34	104	9.34	62	9.34	79	9.34	73	9.34	67	9.34	68	9.34	78	9.34	98	9.34	70	9.34	91	9.34	85	9.34	78	9.34	73	9.34	58	9.34	74
9.354	82	9.354	89	9.354	71	9.354	90	9.354	81	9.354	91	9.354	74	9.354	58	9.354	162	9.354	70	9.354	97	9.354	62	9.354	76	9.354	80	9.354	67	9.354	66	9.354	76	9.354	104	9.354	73	9.354	86	9.354	81	9.354	79	9.354	68	9.354	55	9.354	72
9.368	88	9.368	90	9.368	75	9.368	85	9.368	82	9.368	84	9.368	63	9.368	58	9.368	156	9.368	81	9.368	97	9.368	63	9.368	78	9.368	90	9.368	63	9.368	64	9.368	73	9.368	101	9.368	80	9.368	80	9.368	81	9.368	81	9.368	66	9.368	56	9.368	71
9.382	93	9.382	91	9.382	79	9.382	80	9.382	83	9.382	77	9.382	54	9.382	57	9.382	150	9.382	90	9.382	98	9.382	64	9.382	79	9.382	98	9.382	59	9.382	62	9.382	70	9.382	98	9.382	85	9.382	74	9.382	81	9.382	83	9.382	65	9.382	57	9.382	71
9.396	91	9.396	89	9.396	80	9.396	80	9.396	84	9.396	78	9.396	53	9.396	57	9.396	135	9.396	89	9.396	103	9.396	64	9.396	83	9.396	89	9.396	56	9.396	66	9.396	71	9.396	90	9.396	86	9.396	73	9.396	86	9.396	81	9.396	72	9.396	57	9.396	72
9.41	89	9.41	87	9.41	81	9.41	80	9.41	85	9.41	79	9.41	53	9.41	56	9.41	120	9.41	88	9.41	108	9.41	64	9.41	87	9.41	81	9.41	53	9.41	71	9.41	71	9.41	82	9.41	86	9.41	71	9.41	90	9.41	80	9.41	78	9.41	58	9.41	72
9.424	85	9.424	88	9.424	82	9.424	80	9.424	83	9.424	78	9.424	62	9.424	61	9.424	116	9.424	84	9.424	105	9.424	63	9.424	84	9.424	70	9.424	56	9.424	70	9.424	78	9.424	79	9.424	82	9.424	78	9.424	89	9.424	81	9.424	78	9.424	62	9.424	66
9.438	80	9.438	88	9.438	83	9.438	79	9.438	80	9.438	77	9.438	73	9.438	67	9.438	113	9.438	80	9.438	102	9.438	63	9.438	81	9.438	59	9.438	59	9.438	69	9.438	86	9.438	76	9.438	77	9.438	86	9.438	89	9.438	83	9.438	77	9.438	67	9.438	60
9.452	76	9.452	88	9.452	81	9.452	77	9.452	75	9.452	78	9.452	79	9.452	73	9.452	116	9.452	81	9.452	99	9.452	62	9.452	79	9.452	62	9.452	60	9.452	65	9.452	91	9.452	80	9.452	77	9.452	91	9.452	86	9.452	82	9.452	72	9.452	73	9.452	61
9.466	71	9.466	88	9.466	79	9.466	74	9.466	69	9.466	80	9.466	84	9.466	78	9.466	121	9.466	83	9.466	96	9.466	62	9.466	78	9.466	70	9.466	62	9.466	61	9.466	95	9.466	86	9.466	79	9.466	95	9.466	83	9.466	81	9.466	66	9.466	79	9.466	66
9.48	71	9.48	86	9.48	76	9.48	75	9.48	66	9.48	83	9.48	82	9.48	77	9.48	131	9.48	82	9.48	92	9.48	61	9.48	77	9.48	76	9.48	62	9.48	59	9.48	91	9.48	90	9.48	80	9.48	93	9.48	82	9.48	76	9.48	64	9.48	79	9.48	72
9.494	73	9.494	83	9.494	71	9.494	79	9.494	64	9.494	88	9.494	74	9.494	72	9.494	143	9.494	79	9.494	87	9.494	61	9.494	75	9.494	82	9.494	61	9.494	59	9.494	82	9.494	92	9.494	81	9.494	86	9.494	83	9.494	69	9.494	66	9.494	76	9.494	80
9.508	76	9.508	82	9.508	69	9.508	83	9.508	63	9.508	89	9.508	68	9.508	66	9.508	152	9.508	77	9.508	83	9.508	61	9.508	73	9.508	85	9.508	62	9.508	59	9.508	73	9.508	92	9.508	81	9.508	80	9.508	84	9.508	66	9.508	67	9.508	70	9.508	82
9.522	80	9.522	85	9.522	69	9.522	86	9.522	62	9.522	85	9.522	63	9.522	61	9.522	154	9.522	78	9.522	82	9.522	60	9.522	71	9.522	84	9.522	66	9.522	61	9.522	64	9.522	86	9.522	80	9.522	76	9.522	85	9.522	69	9.522	67	9.522	63	9.522	77
9.536	82	9.536	88	9.536	71	9.536	88	9.536	62	9.536	80	9.536	61	9.536	56	9.536	153	9.536	80	9.536	82	9.536	60	9.536	69	9.536	83	9.536	69	9.536	63	9.536	59	9.536	82	9.536	79	9.536	75	9.536	86	9.536	73	9.536	66	9.536	56	9.536	71
9.55	76	9.55	89	9.55	75	9.55	83	9.55	64	9.55	75	9.55	65	9.55	54	9.55	140	9.55	88	9.55	89	9.55	59	9.55	72	9.55	83	9.55	70	9.55	65	9.55	67	9.55	82	9.55	79	9.55	81	9.55	88	9.55	82	9.55	60	9.55	56	9.55	63
9.564	71	9.564	89	9.564	79	9.564	79	9.564	66	9.564	71	9.564	69	9.564	53	9.564	127	9.564	96	9.564	96	9.564	59	9.564	75	9.564	84	9.564	71	9.564	68	9.564	74	9.564	82	9.564	79	9.564	87	9.564	89	9.564	90	9.564	55	9.564	55	9.564	55
9.578	70	9.578	86	9.578	82	9.578	76	9.578	71	9.578	78	9.578	69	9.578	58	9.578	118	9.578	97	9.578	94	9.578	64	9.578	77	9.578	82	9.578	66	9.578	68	9.578	79	9.578	81	9.578	79	9.578	86	9.578	89	9.578	90	9.578	61	9.578	59	9.578	51
9.592	69	9.592	84	9.592	85	9.592	73	9.592	76	9.592	85	9.592	69	9.592	63	9.592	108	9.592	97	9.592	92	9.592	69	9.592	79	9.592	80	9.592	61	9.592	68	9.592	84	9.592	80	9.592	80	9.592	86	9.592	89	9.592	90	9.592	66	9.592	64	9.592	47
9.606	74	9.606	86	9.606	81	9.606	75	9.606	77	9.606	89	9.606	67	9.606	64	9.606	110	9.606	85	9.606	91	9.606	70	9.606	79	9.606	80	9.606	65	9.606	68	9.606	81	9.606	77	9.606	79	9.606	83	9.606	83	9.606	86	9.606	75	9.606	67	9.606	52
9.62	81	9.62	90	9.62	77	9.62	77	9.62	77	9.62	93	9.62	65	9.62	65	9.62	114	9.62	70	9.62	89	9.62	70	9.62	79	9.62	81	9.62	70	9.62	67	9.62	76	9.62	74	9.62	78	9.62	80	9.62	77	9.62	81	9.62	84	9.62	70	9.62	59
9.634	83	9.634	93	9.634	71	9.634	82	9.634	69	9.634	89	9.634	62	9.634	62	9.634	120	9.634	63	9.634	90	9.634	68	9.634	79	9.634	85	9.634	73	9.634	67	9.634	72	9.634	76	9.634	77	9.634	82	9.634	75	9.634	76	9.634	82	9.634	69	9.634	63
9.648	82	9.648	96	9.648	65	9.648	88	9.648	57	9.648	81	9.648	60	9.648	57	9.648	126	9.648	61	9.648	92	9.648	65	9.648	78	9.648	90	9.648	75	9.648	67	9.648	69	9.648	79	9.648	76	9.648	85	9.648	76	9.648	70	9.648	75	9.648	66	9.648	67
9.662	83	9.662	93	9.662	63	9.662	90	9.662	51	9.662	76	9.662	58	9.662	56	9.662	128	9.662	64	9.662	95	9.662	61	9.662	77	9.662	91	9.662	71	9.662	64	9.662	70	9.662	83	9.662	76	9.662	87	9.662	80	9.662	66	9.662	70	9.662	66	9.662	69
9.676	86	9.676	85	9.676	65	9.676	88	9.676	49	9.676	74	9.676	58	9.676	58	9.676	126	9.676	72	9.676	99	9.676	57	9.676	75	9.676	88	9.676	61	9.676	58	9.676	74	9.676	87	9.676	77	9.676	88	9.676	85	9.676	63	9.676	68	9.676	67	9.676	69
9.69	88	9.69	79	9.69	67	9.69	84	9.69	50	9.69	73	9.69	58	9.69	60	9.69	125	9.69	78	9.69	101	9.69	55	9.69	74	9.69	84	9.69	52	9.69	54	9.69	78	9.69	90	9.69	76	9.69	89	9.69	88	9.69	63	9.69	67	9.69	66	9.69	70
9.704	88	9.704	76	9.704	66	9.704	77	9.704	58	9.704	74	9.704	58	9.704	62	9.704	123	9.704	77	9.704	99	9.704	54	9.704	78	9.704	76	9.704	46	9.704	54	9.704	79	9.704	93	9.704	73	9.704	90	9.704	88	9.704	68	9.704	72	9.704	62	9.704	72
9.718	87	9.718	75	9.718	67	9.718	71	9.718	66	9.718	75	9.718	57	9.718	63	9.718	123	9.718	77	9.718	96	9.718	55	9.718	81	9.718	70	9.718	42	9.718	53	9.718	79	9.718	94	9.718	70	9.718	91	9.718	88	9.718	74	9.718	75	9.718	58	9.718	73
9.732	82	9.732	77	9.732	72	9.732	73	9.732	70	9.732	75	9.732	56	9.732	60	9.732	132	9.732	82	9.732	88	9.732	64	9.732	82	9.732	75	9.732	46	9.732	55	9.732	77	9.732	90	9.732	67	9.732	90	9.732	85	9.732	77	9.732	72	9.732	55	9.732	71
9.746	76	9.746	80	9.746	78	9.746	75	9.746	74	9.746	74	9.746	54	9.746	56	9.746	142	9.746	87	9.746	79	9.746	73	9.746	84	9.746	79	9.746	51	9.746	57	9.746	74	9.746	85	9.746	64	9.746	88	9.746	82	9.746	80	9.746	69	9.746	51	9.746	70
9.76	76	9.76	81	9.76	81	9.76	68	9.76	70	9.76	82	9.76	57	9.76	52	9.76	146	9.76	86	9.76	78	9.76	70	9.76	79	9.76	83	9.76	52	9.76	57	9.76	70	9.76	73	9.76	71	9.76	84	9.76	76	9.76	79	9.76	64	9.76	56	9.76	64
9.774	77	9.774	82	9.774	83	9.774	60	9.774	65	9.774	90	9.774	60	9.774	49	9.774	150	9.774	84	9.774	77	9.774	67	9.774	73	9.774	87	9.774	53	9.774	57	9.774	65	9.774	61	9.774	77	9.774	80	9.774	69	9.774	78	9.774	60	9.774	61	9.774	58
9.788	83	9.788	81	9.788	81	9.788	59	9.788	59	9.788	89	9.788	56	9.788	51	9.788	144	9.788	85	9.788	83	9.788	58	9.788	73	9.788	84	9.788	54	9.788	59	9.788	61	9.788	59	9.788	81	9.788	81	9.788	70	9.788	75	9.788	64	9.788	68	9.788	58
9.802	91	9.802	79	9.802	77	9.802	59	9.802	53	9.802	85	9.802	51	9.802	55	9.802	135	9.802	87	9.802	89	9.802	48	9.802	74	9.802	79	9.802	55	9.802	62	9.802	58	9.802	60	9.802	83	9.802	85	9.802	73	9.802	71	9.802	71	9.802	76	9.802	60
9.816	89	9.816	76	9.816	79	9.816	65	9.816	50	9.816	78	9.816	49	9.816	60	9.816	124	9.816	89	9.816	94	9.816	48	9.816	74	9.816	77	9.816	56	9.816	62	9.816	66	9.816	64	9.816	80	9.816	84	9.816	77	9.816	70	9.816	74	9.816	75	9.816	59
9.83	81	9.83	72	9.83	86	9.83	75	9.83	51	9.83	69	9.83	50	9.83	66	9.83	113	9.83	90	9.83	98	9.83	54	9.83	72	9.83	77	9.83	59	9.83	61	9.83	81	9.83	70	9.83	72	9.83	82	9.83	80	9.83	71	9.83	74	9.83	68	9.83	57
9.844	77	9.844	78	9.844	88	9.844	83	9.844	54	9.844	63	9.844	55	9.844	70	9.844	106	9.844	87	9.844	97	9.844	58	9.844	74	9.844	77	9.844	61	9.844	60	9.844	90	9.844	76	9.844	67	9.844	81	9.844	80	9.844	75	9.844	75	9.844	61	9.844	56
9.858	76	9.858	95	9.858	85	9.858	87	9.858	60	9.858	61	9.858	63	9.858	72	9.858	105	9.858	78	9.858	89	9.858	57	9.858	79	9.858	77	9.858	63	9.858	59	9.858	94	9.858	80	9.858	64	9.858	82	9.858	76	9.858	82	9.858	75	9.858	54	9.858	59
9.872	74	9.872	107	9.872	79	9.872	89	9.872	67	9.872	61	9.872	69	9.872	72	9.872	109	9.872	70	9.872	85	9.872	58	9.872	81	9.872	75	9.872	64	9.872	59	9.872	94	9.872	84	9.872	64	9.872	83	9.872	75	9.872	86	9.872	76	9.872	48	9.872	61
9.886	71	9.886	103	9.886	66	9.886	84	9.886	72	9.886	64	9.886	70	9.886	65	9.886	127	9.886	67	9.886	93	9.886	62	9.886	72	9.886	65	9.886	61	9.886	65	9.886	87	9.886	86	9.886	69	9.886	81	9.886	80	9.886	82	9.886	77	9.886	49	9.886	64
9.9	69	9.9	99	9.9	54	9.9	80	9.9	76	9.9	68	9.9	70	9.9	57	9.9	145	9.9	64	9.9	100	9.9	65	9.9	64	9.9	56	9.9	58	9.9	70	9.9	79	9.9	88	9.9	74	9.9	79	9.9	84	9.9	78	9.9	78	9.9	49	9.9	67
9.914	74	9.914	85	9.914	57	9.914	84	9.914	76	9.914	74	9.914	70	9.914	51	9.914	146	9.914	69	9.914	95	9.914	59	9.914	67	9.914	54	9.914	67	9.914	65	9.914	73	9.914	88	9.914	74	9.914	68	9.914	72	9.914	72	9.914	71	9.914	56	9.914	69
9.928	79	9.928	71	9.928	61	9.928	88	9.928	76	9.928	81	9.928	69	9.928	45	9.928	147	9.928	75	9.928	89	9.928	52	9.928	69	9.928	51	9.928	75	9.928	59	9.928	66	9.928	89	9.928	75	9.928	56	9.928	61	9.928	66	9.928	64	9.928	62	9.928	71
9.942	76	9.942	70	9.942	66	9.942	81	9.942	76	9.942	81	9.942	66	9.942	48	9.942	131	9.942	80	9.942	82	9.942	52	9.942	73	9.942	68	9.942	76	9.942	50	9.942	63	9.942	85	9.942	82	9.942	60	9.942	65	9.942	64	9.942	62	9.942	65	9.942	74
9.956	73	9.956	71	9.956	72	9.956	73	9.956	75	9.956	80	9.956	63	9.956	52	9.956	114	9.956	86	9.956	75	9.956	52	9.956	77	9.956	87	9.956	77	9.956	39	9.956	61	9.956	81	9.956	90	9.956	66	9.956	71	9.956	62	9.956	61	9.956	68	9.956	77
9.97	75	9.97	72	9.97	75	9.97	67	9.97	68	9.97	81	9.97	59	9.97	61	9.97	104	9.97	87	9.97	71	9.97	55	9.97	77	9.97	87	9.97	71	9.97	43	9.97	66	9.97	78	9.97	86	9.97	65	9.97	73	9.97	66	9.97	63	9.97	68	9.97	75
9.984	80	9.984	75	9.984	78	9.984	62	9.984	59	9.984	82	9.984	55	9.984	72	9.984	97	9.984	86	9.984	68	9.984	58	9.984	75	9.984	79	9.984	62	9.984	52	9.984	74	9.984	77	9.984	76	9.984	63	9.984	73	9.984	73	9.984	67	9.984	67	9.984	71
9.998	77	9.998	81	9.998	78	9.998	62	9.998	56	9.998	78	9.998	50	9.998	76	9.998	105	9.998	81	9.998	72	9.998	62	9.998	77	9.998	71	9.998	55	9.998	59	9.998	80	9.998	76	9.998	70	9.998	68	9.998	76	9.998	81	9.998	72	9.998	68	9.998	69
10.012	68	10.012	90	10.012	77	10.012	68	10.012	57	10.012	71	10.012	45	10.012	73	10.012	125	10.012	71	10.012	83	10.012	66	10.012	81	10.012	62	10.012	48	10.012	63	10.012	82	10.012	76	10.012	67	10.012	81	10.012	81	10.012	91	10.012	77	10.012	71	10.012	69
10.026	62	10.026	95	10.026	73	10.026	73	10.026	57	10.026	66	10.026	43	10.026	66	10.026	139	10.026	65	10.026	92	10.026	67	10.026	80	10.026	57	10.026	47	10.026	67	10.026	83	10.026	77	10.026	66	10.026	87	10.026	85	10.026	92	10.026	78	10.026	71	10.026	68
10.04	64	10.04	92	10.04	68	10.04	76	10.04	55	10.04	67	10.04	45	10.04	51	10.04	141	10.04	62	10.04	98	10.04	63	10.04	69	10.04	60	10.04	53	10.04	68	10.04	79	10.04	79	10.04	70	10.04	80	10.04	87	10.04	78	10.04	71	10.04	65	10.04	69
10.054	66	10.054	91	10.054	63	10.054	78	10.054	55	10.054	69	10.054	47	10.054	40	10.054	140	10.054	61	10.054	102	10.054	58	10.054	60	10.054	63	10.054	58	10.054	68	10.054	75	10.054	81	10.054	72	10.054	75	10.054	88	10.054	67	10.054	63	10.054	59	10.054	69
10.068	71	10.068	96	10.068	63	10.068	70	10.068	66	10.068	75	10.068	52	10.068	50	10.068	126	10.068	67	10.068	97	10.068	51	10.068	58	10.068	65	10.068	54	10.068	60	10.068	69	10.068	87	10.068	62	10.068	75	10.068	84	10.068	67	10.068	54	10.068	59	10.068	67
10.082	75	10.082	102	10.082	62	10.082	62	10.082	77	10.082	80	10.082	57	10.082	60	10.082	113	10.082	74	10.082	92	10.082	45	10.082	57	10.082	68	10.082	51	10.082	52	10.082	64	10.082	93	10.082	52	10.082	75	10.082	80	10.082	66	10.082	46	10.082	59	10.082	65
10.096	81	10.096	85	10.096	69	10.096	64	10.096	69	10.096	72	10.096	58	10.096	68	10.096	106	10.096	77	10.096	88	10.096	54	10.096	61	10.096	78	10.096	52	10.096	47	10.096	65	10.096	89	10.096	57	10.096	83	10.096	82	10.096	70	10.096	63	10.096	57	10.096	64
10.11	87	10.11	68	10.11	76	10.11	67	10.11	62	10.11	64	10.11	59	10.11	77	10.11	99	10.11	81	10.11	85	10.11	64	10.11	66	10.11	87	10.11	53	10.11	42	10.11	67	10.11	84	10.11	62	10.11	91	10.11	84	10.11	74	10.11	80	10.11	55	10.11	63
10.124	82	10.124	67	10.124	80	10.124	70	10.124	60	10.124	66	10.124	60	10.124	76	10.124	110	10.124	82	10.124	83	10.124	65	10.124	68	10.124	83	10.124	62	10.124	47	10.124	71	10.124	81	10.124	75	10.124	93	10.124	77	10.124	67	10.124	78	10.124	56	10.124	61
10.138	75	10.138	70	10.138	84	10.138	72	10.138	59	10.138	70	10.138	61	10.138	73	10.138	124	10.138	84	10.138	82	10.138	64	10.138	70	10.138	76	10.138	74	10.138	53	10.138	75	10.138	79	10.138	90	10.138	93	10.138	68	10.138	58	10.138	71	10.138	58	10.138	58
10.152	78	10.152	74	10.152	76	10.152	77	10.152	59	10.152	71	10.152	49	10.152	68	10.152	124	10.152	84	10.152	79	10.152	60	10.152	73	10.152	69	10.152	78	10.152	60	10.152	78	10.152	78	10.152	92	10.152	90	10.152	70	10.152	58	10.152	64	10.152	60	10.152	57
10.166	88	10.166	78	10.166	62	10.166	82	10.166	61	10.166	71	10.166	30	10.166	61	10.166	117	10.166	84	10.166	75	10.166	53	10.166	75	10.166	63	10.166	78	10.166	69	10.166	81	10.166	77	10.166	87	10.166	86	10.166	78	10.166	62	10.166	57	10.166	61	10.166	57
10.18	91	10.18	82	10.18	57	10.18	82	10.18	62	10.18	71	10.18	30	10.18	53	10.18	112	10.18	84	10.18	75	10.18	54	10.18	74	10.18	63	10.18	72	10.18	71	10.18	79	10.18	77	10.18	82	10.18	85	10.18	78	10.18	66	10.18	53	10.18	62	10.18	61
10.194	89	10.194	86	10.194	61	10.194	74	10.194	64	10.194	71	10.194	51	10.194	44	10.194	110	10.194	84	10.194	81	10.194	64	10.194	69	10.194	70	10.194	59	10.194	65	10.194	74	10.194	77	10.194	76	10.194	87	10.194	69	10.194	71	10.194	55	10.194	62	10.194	70
10.208	84	10.208	90	10.208	66	10.208	67	10.208	66	10.208	72	10.208	65	10.208	40	10.208	114	10.208	81	10.208	85	10.208	70	10.208	67	10.208	74	10.208	49	10.208	60	10.208	68	10.208	78	10.208	71	10.208	86	10.208	64	10.208	75	10.208	59	10.208	62	10.208	74
10.222	74	10.222	93	10.222	70	10.222	59	10.222	71	10.222	75	10.222	62	10.222	50	10.222	132	10.222	74	10.222	88	10.222	68	10.222	72	10.222	71	10.222	48	10.222	53	10.222	62	10.222	80	10.222	68	10.222	75	10.222	67	10.222	77	10.222	66	10.222	58	10.222	69
10.236	65	10.236	95	10.236	74	10.236	54	10.236	74	10.236	77	10.236	57	10.236	60	10.236	146	10.236	67	10.236	90	10.236	65	10.236	76	10.236	68	10.236	47	10.236	48	10.236	58	10.236	83	10.236	66	10.236	65	10.236	70	10.236	79	10.236	72	10.236	57	10.236	62
10.25	60	10.25	90	10.25	73	10.25	60	10.25	68	10.25	77	10.25	49	10.25	67	10.25	134	10.25	66	10.25	89	10.25	56	10.25	78	10.25	74	10.25	49	10.25	48	10.25	63	10.25	83	10.25	65	10.25	69	10.25	80	10.25	74	10.25	76	10.25	66	10.25	52
10.264	55	10.264	85	10.264	73	10.264	66	10.264	62	10.264	77	10.264	41	10.264	74	10.264	122	10.264	65	10.264	87	10.264	47	10.264	80	10.264	79	10.264	50	10.264	49	10.264	67	10.264	83	10.264	64	10.264	72	10.264	90	10.264	69	10.264	80	10.264	76	10.264	43
10.278	67	10.278	90	10.278	71	10.278	72	10.278	63	10.278	74	10.278	38	10.278	72	10.278	125	10.278	68	10.278	79	10.278	50	10.278	74	10.278	73	10.278	53	10.278	54	10.278	60	10.278	78	10.278	66	10.278	80	10.278	84	10.278	62	10.278	79	10.278	67	10.278	46
10.292	79	10.292	95	10.292	68	10.292	79	10.292	64	10.292	71	10.292	35	10.292	69	10.292	128	10.292	72	10.292	71	10.292	54	10.292	67	10.292	67	10.292	56	10.292	59	10.292	53	10.292	72	10.292	69	10.292	88	10.292	76	10.292	55	10.292	76	10.292	56	10.292	49
10.306	83	10.306	85	10.306	70	10.306	76	10.306	62	10.306	67	10.306	38	10.306	65	10.306	119	10.306	72	10.306	73	10.306	56	10.306	62	10.306	64	10.306	58	10.306	59	10.306	60	10.306	68	10.306	73	10.306	89	10.306	73	10.306	54	10.306	69	10.306	54	10.306	54
10.32	84	10.32	72	10.32	74	10.32	72	10.32	60	10.32	63	10.32	42	10.32	61	10.32	106	10.32	72	10.32	80	10.32	59	10.32	58	10.32	62	10.32	61	10.32	56	10.32	73	10.32	65	10.32	77	10.32	89	10.32	72	10.32	55	10.32	60	10.32	54	10.32	59
10.334	84	10.334	66	10.334	76	10.334	67	10.334	66	10.334	65	10.334	48	10.334	56	10.334	101	10.334	70	10.334	84	10.334	61	10.334	61	10.334	66	10.334	61	10.334	56	10.334	78	10.334	67	10.334	74	10.334	84	10.334	69	10.334	62	10.334	55	10.334	54	10.334	61
10.348	83	10.348	66	10.348	79	10.348	61	10.348	79	10.348	71	10.348	55	10.348	51	10.348	102	10.348	66	10.348	86	10.348	62	10.348	69	10.348	75	10.348	60	10.348	57	10.348	76	10.348	73	10.348	68	10.348	75	10.348	64	10.348	74	10.348	55	10.348	52	10.348	61
10.362	80	10.362	69	10.362	78	10.362	58	10.362	84	10.362	77	10.362	60	10.362	48	10.362	103	10.362	64	10.362	87	10.362	59	10.362	76	10.362	77	10.362	57	10.362	58	10.362	73	10.362	77	10.362	65	10.362	69	10.362	63	10.362	78	10.362	56	10.362	52	10.362	61
10.376	74	10.376	75	10.376	71	10.376	60	10.376	77	10.376	83	10.376	61	10.376	48	10.376	106	10.376	63	10.376	83	10.376	49	10.376	81	10.376	71	10.376	54	10.376	58	10.376	69	10.376	79	10.376	67	10.376	66	10.376	67	10.376	73	10.376	58	10.376	53	10.376	60
10.39	67	10.39	82	10.39	66	10.39	62	10.39	69	10.39	86	10.39	61	10.39	49	10.39	109	10.39	63	10.39	79	10.39	40	10.39	84	10.39	65	10.39	51	10.39	56	10.39	66	10.39	81	10.39	69	10.39	63	10.39	72	10.39	68	10.39	61	10.39	55	10.39	58
10.404	60	10.404	92	10.404	62	10.404	67	10.404	62	10.404	78	10.404	56	10.404	55	10.404	111	10.404	69	10.404	71	10.404	38	10.404	83	10.404	64	10.404	53	10.404	51	10.404	67	10.404	80	10.404	72	10.404	64	10.404	85	10.404	64	10.404	69	10.404	58	10.404	55
10.418	53	10.418	102	10.418	59	10.418	72	10.418	55	10.418	71	10.418	52	10.418	62	10.418	113	10.418	75	10.418	63	10.418	36	10.418	82	10.418	63	10.418	54	10.418	46	10.418	68	10.418	79	10.418	75	10.418	66	10.418	96	10.418	61	10.418	76	10.418	60	10.418	53
10.432	62	10.432	98	10.432	63	10.432	75	10.432	57	10.432	64	10.432	49	10.432	62	10.432	120	10.432	78	10.432	61	10.432	44	10.432	80	10.432	65	10.432	58	10.432	44	10.432	69	10.432	81	10.432	74	10.432	72	10.432	94	10.432	57	10.432	78	10.432	62	10.432	56
10.446	71	10.446	93	10.446	67	10.446	78	10.446	58	10.446	57	10.446	47	10.446	62	10.446	127	10.446	81	10.446	60	10.446	51	10.446	79	10.446	66	10.446	61	10.446	42	10.446	71	10.446	83	10.446	74	10.446	78	10.446	91	10.446	53	10.446	80	10.446	63	10.446	60
10.46	80	10.46	84	10.46	69	10.46	73	10.46	64	10.46	58	10.46	48	10.46	59	10.46	121	10.46	74	10.46	72	10.46	58	10.46	81	10.46	71	10.46	61	10.46	50	10.46	75	10.46	82	10.46	73	10.46	74	10.46	83	10.46	62	10.46	73	10.46	64	10.46	63
10.474	90	10.474	75	10.474	71	10.474	67	10.474	71	10.474	60	10.474	49	10.474	55	10.474	112	10.474	66	10.474	87	10.474	64	10.474	83	10.474	77	10.474	60	10.474	59	10.474	79	10.474	81	10.474	73	10.474	68	10.474	74	10.474	72	10.474	65	10.474	65	10.474	66
10.488	91	10.488	70	10.488	70	10.488	61	10.488	74	10.488	62	10.488	55	10.488	56	10.488	108	10.488	62	10.488	93	10.488	66	10.488	81	10.488	81	10.488	60	10.488	61	10.488	79	10.488	78	10.488	71	10.488	66	10.488	68	10.488	80	10.488	60	10.488	64	10.488	70
10.502	90	10.502	66	10.502	68	10.502	55	10.502	74	10.502	65	10.502	63	10.502	59	10.502	106	10.502	59	10.502	96	10.502	65	10.502	76	10.502	85	10.502	59	10.502	59	10.502	77	10.502	73	10.502	68	10.502	67	10.502	63	10.502	86	10.502	57	10.502	64	10.502	75
10.516	86	10.516	67	10.516	69	10.516	57	10.516	71	10.516	66	10.516	64	10.516	61	10.516	107	10.516	60	10.516	94	10.516	62	10.516	74	10.516	84	10.516	59	10.516	58	10.516	73	10.516	69	10.516	65	10.516	69	10.516	65	10.516	84	10.516	58	10.516	61	10.516	75
10.53	79	10.53	74	10.53	72	10.53	67	10.53	64	10.53	65	10.53	58	10.53	60	10.53	111	10.53	64	10.53	86	10.53	57	10.53	73	10.53	79	10.53	60	10.53	59	10.53	68	10.53	64	10.53	62	10.53	71	10.53	73	10.53	73	10.53	64	10.53	58	10.53	70
10.544	74	10.544	81	10.544	73	10.544	75	10.544	57	10.544	64	10.544	54	10.544	59	10.544	115	10.544	69	10.544	81	10.544	53	10.544	71	10.544	74	10.544	59	10.544	60	10.544	65	10.544	62	10.544	60	10.544	74	10.544	79	10.544	65	10.544	67	10.544	55	10.544	66
10.558	71	10.558	85	10.558	69	10.558	79	10.558	54	10.558	64	10.558	52	10.558	58	10.558	117	10.558	78	10.558	83	10.558	51	10.558	65	10.558	72	10.558	55	10.558	60	10.558	65	10.558	64	10.558	62	10.558	78	10.558	78	10.558	60	10.558	64	10.558	55	10.558	65
10.572	69	10.572	89	10.572	65	10.572	83	10.572	51	10.572	64	10.572	51	10.572	57	10.572	118	10.572	84	10.572	84	10.572	50	10.572	61	10.572	69	10.572	52	10.572	60	10.572	66	10.572	66	10.572	63	10.572	83	10.572	78	10.572	56	10.572	61	10.572	55	10.572	63
10.586	71	10.586	84	10.586	62	10.586	81	10.586	52	10.586	64	10.586	55	10.586	62	10.586	113	10.586	79	10.586	83	10.586	53	10.586	65	10.586	69	10.586	50	10.586	61	10.586	70	10.586	70	10.586	65	10.586	84	10.586	76	10.586	60	10.586	60	10.586	56	10.586	59
10.6	72	10.6	80	10.6	59	10.6	80	10.6	52	10.6	64	10.6	59	10.6	67	10.6	108	10.6	74	10.6	82	10.6	56	10.6	69	10.6	68	10.6	48	10.6	62	10.6	74	10.6	73	10.6	67	10.6	86	10.6	75	10.6	64	10.6	59	10.6	56	10.6	55
10.614	75	10.614	74	10.614	57	10.614	77	10.614	59	10.614	65	10.614	58	10.614	63	10.614	110	10.614	68	10.614	82	10.614	56	10.614	71	10.614	68	10.614	48	10.614	58	10.614	71	10.614	70	10.614	68	10.614	82	10.614	72	10.614	63	10.614	59	10.614	59	10.614	56
10.628	77	10.628	69	10.628	54	10.628	73	10.628	65	10.628	67	10.628	57	10.628	59	10.628	113	10.628	63	10.628	82	10.628	55	10.628	72	10.628	68	10.628	49	10.628	54	10.628	69	10.628	68	10.628	69	10.628	78	10.628	69	10.628	62	10.628	60	10.628	62	10.628	58
10.642	80	10.642	69	10.642	56	10.642	69	10.642	68	10.642	68	10.642	53	10.642	56	10.642	114	10.642	61	10.642	83	10.642	57	10.642	69	10.642	68	10.642	51	10.642	53	10.642	68	10.642	70	10.642	72	10.642	76	10.642	71	10.642	60	10.642	63	10.642	62	10.642	59
10.656	83	10.656	69	10.656	58	10.656	64	10.656	71	10.656	69	10.656	48	10.656	55	10.656	114	10.656	59	10.656	83	10.656	59	10.656	65	10.656	67	10.656	54	10.656	53	10.656	68	10.656	75	10.656	76	10.656	73	10.656	73	10.656	58	10.656	67	10.656	60	10.656	62
10.67	82	10.67	74	10.67	62	10.67	61	10.67	70	10.67	70	10.67	49	10.67	54	10.67	114	10.67	62	10.67	82	10.67	61	10.67	65	10.67	67	10.67	55	10.67	58	10.67	69	10.67	78	10.67	74	10.67	71	10.67	78	10.67	59	10.67	69	10.67	58	10.67	62
10.684	80	10.684	81	10.684	65	10.684	59	10.684	67	10.684	71	10.684	53	10.684	55	10.684	112	10.684	66	10.684	80	10.684	61	10.684	67	10.684	69	10.684	56	10.684	67	10.684	69	10.684	81	10.684	69	10.684	68	10.684	84	10.684	62	10.684	70	10.684	55	10.684	61
10.698	77	10.698	85	10.698	68	10.698	60	10.698	63	10.698	73	10.698	57	10.698	56	10.698	110	10.698	70	10.698	79	10.698	60	10.698	70	10.698	71	10.698	56	10.698	70	10.698	68	10.698	82	10.698	67	10.698	66	10.698	88	10.698	67	10.698	69	10.698	55	10.698	60
10.712	73	10.712	88	10.712	68	10.712	64	10.712	59	10.712	73	10.712	61	10.712	56	10.712	105	10.712	72	10.712	78	10.712	56	10.712	74	10.712	75	10.712	52	10.712	68	10.712	64	10.712	79	10.712	66	10.712	62	10.712	90	10.712	75	10.712	67	10.712	57	10.712	58
10.726	70	10.726	88	10.726	69	10.726	69	10.726	55	10.726	74	10.726	63	10.726	57	10.726	102	10.726	74	10.726	79	10.726	53	10.726	77	10.726	78	10.726	50	10.726	64	10.726	62	10.726	77	10.726	67	10.726	60	10.726	91	10.726	80	10.726	66	10.726	59	10.726	57
10.74	71	10.74	83	10.74	68	10.74	74	10.74	51	10.74	75	10.74	59	10.74	61	10.74	102	10.74	75	10.74	85	10.74	52	10.74	74	10.74	78	10.74	49	10.74	55	10.74	64	10.74	75	10.74	70	10.74	64	10.74	86	10.74	77	10.74	67	10.74	62	10.74	58
10.754	73	10.754	78	10.754	67	10.754	78	10.754	48	10.754	76	10.754	56	10.754	65	10.754	102	10.754	75	10.754	91	10.754	52	10.754	72	10.754	79	10.754	48	10.754	47	10.754	67	10.754	74	10.754	73	10.754	68	10.754	80	10.754	74	10.754	68	10.754	65	10.754	59
10.768	73	10.768	73	10.768	67	10.768	76	10.768	50	10.768	72	10.768	54	10.768	63	10.768	110	10.768	73	10.768	91	10.768	53	10.768	72	10.768	80	10.768	50	10.768	45	10.768	73	10.768	71	10.768	71	10.768	77	10.768	71	10.768	65	10.768	68	10.768	65	10.768	61
10.782	74	10.782	68	10.782	66	10.782	73	10.782	52	10.782	68	10.782	52	10.782	62	10.782	117	10.782	71	10.782	92	10.782	54	10.782	72	10.782	81	10.782	52	10.782	43	10.782	78	10.782	68	10.782	69	10.782	85	10.782	62	10.782	55	10.782	68	10.782	64	10.782	62
10.796	70	10.796	70	10.796	65	10.796	71	10.796	58	10.796	65	10.796	54	10.796	57	10.796	119	10.796	67	10.796	92	10.796	55	10.796	73	10.796	79	10.796	54	10.796	51	10.796	75	10.796	69	10.796	69	10.796	87	10.796	62	10.796	53	10.796	66	10.796	60	10.796	60
10.81	66	10.81	72	10.81	63	10.81	68	10.81	64	10.81	61	10.81	57	10.81	52	10.81	120	10.81	63	10.81	91	10.81	56	10.81	73	10.81	77	10.81	55	10.81	59	10.81	71	10.81	71	10.81	69	10.81	87	10.81	63	10.81	52	10.81	63	10.81	54	10.81	58
10.824	68	10.824	72	10.824	62	10.824	70	10.824	66	10.824	64	10.824	58	10.824	51	10.824	118	10.824	65	10.824	95	10.824	57	10.824	72	10.824	73	10.824	57	10.824	66	10.824	64	10.824	75	10.824	70	10.824	82	10.824	68	10.824	56	10.824	63	10.824	51	10.824	59
10.838	71	10.838	71	10.838	62	10.838	72	10.838	67	10.838	69	10.838	59	10.838	53	10.838	114	10.838	69	10.838	99	10.838	57	10.838	71	10.838	67	10.838	58	10.838	73	10.838	56	10.838	79	10.838	72	10.838	75	10.838	74	10.838	61	10.838	64	10.838	49	10.838	61
10.852	76	10.852	69	10.852	62	10.852	73	10.852	64	10.852	74	10.852	60	10.852	56	10.852	114	10.852	74	10.852	100	10.852	58	10.852	72	10.852	64	10.852	58	10.852	72	10.852	55	10.852	80	10.852	75	10.852	69	10.852	78	10.852	67	10.852	64	10.852	49	10.852	64
10.866	81	10.866	66	10.866	63	10.866	71	10.866	58	10.866	79	10.866	59	10.866	60	10.866	117	10.866	79	10.866	97	10.866	58	10.866	77	10.866	63	10.866	55	10.866	63	10.866	61	10.866	77	10.866	79	10.866	65	10.866	78	10.866	73	10.866	65	10.866	51	10.866	66
10.88	83	10.88	66	10.88	64	10.88	66	10.88	54	10.88	83	10.88	59	10.88	63	10.88	120	10.88	80	10.88	92	10.88	58	10.88	81	10.88	64	10.88	52	10.88	55	10.88	69	10.88	75	10.88	81	10.88	63	10.88	77	10.88	76	10.88	66	10.88	52	10.88	65
10.894	77	10.894	73	10.894	63	10.894	58	10.894	55	10.894	84	10.894	56	10.894	62	10.894	120	10.894	74	10.894	83	10.894	56	10.894	82	10.894	68	10.894	50	10.894	46	10.894	79	10.894	74	10.894	81	10.894	65	10.894	75	10.894	73	10.894	66	10.894	53	10.894	59
10.908	71	10.908	80	10.908	63	10.908	51	10.908	57	10.908	84	10.908	54	10.908	62	10.908	119	10.908	68	10.908	75	10.908	55	10.908	82	10.908	73	10.908	49	10.908	39	10.908	88	10.908	74	10.908	80	10.908	69	10.908	73	10.908	70	10.908	66	10.908	54	10.908	53
10.922	65	10.922	83	10.922	66	10.922	49	10.922	62	10.922	84	10.922	52	10.922	60	10.922	108	10.922	61	10.922	72	10.922	54	10.922	75	10.922	79	10.922	53	10.922	39	10.922	85	10.922	78	10.922	78	10.922	75	10.922	73	10.922	66	10.922	65	10.922	55	10.922	53
10.936	59	10.936	87	10.936	69	10.936	48	10.936	67	10.936	83	10.936	51	10.936	57	10.936	96	10.936	53	10.936	69	10.936	53	10.936	69	10.936	85	10.936	57	10.936	39	10.936	82	10.936	82	10.936	76	10.936	82	10.936	73	10.936	61	10.936	64	10.936	56	10.936	53
10.95	66	10.95	81	10.95	71	10.95	53	10.95	64	10.95	81	10.95	52	10.95	55	10.95	99	10.95	55	10.95	78	10.95	56	10.95	69	10.95	82	10.95	59	10.95	43	10.95	78	10.95	81	10.95	77	10.95	89	10.95	77	10.95	64	10.95	61	10.95	54	10.95	60
10.964	73	10.964	76	10.964	72	10.964	58	10.964	61	10.964	79	10.964	52	10.964	52	10.964	102	10.964	57	10.964	86	10.964	59	10.964	69	10.964	78	10.964	61	10.964	47	10.964	73	10.964	80	10.964	79	10.964	96	10.964	82	10.964	66	10.964	58	10.964	52	10.964	67
10.978	80	10.978	73	10.978	69	10.978	63	10.978	58	10.978	77	10.978	54	10.978	48	10.978	109	10.978	63	10.978	90	10.978	60	10.978	70	10.978	69	10.978	59	10.978	52	10.978	70	10.978	77	10.978	78	10.978	95	10.978	84	10.978	67	10.978	58	10.978	54	10.978	71
10.992	86	10.992	71	10.992	66	10.992	66	10.992	54	10.992	75	10.992	56	10.992	44	10.992	117	10.992	69	10.992	93	10.992	61	10.992	72	10.992	59	10.992	55	10.992	56	10.992	67	10.992	73	10.992	77	10.992	93	10.992	85	10.992	67	10.992	59	10.992	58	10.992	74
11.006	87	11.006	72	11.006	63	11.006	73	11.006	50	11.006	74	11.006	56	11.006	45	11.006	121	11.006	75	11.006	92	11.006	57	11.006	72	11.006	57	11.006	53	11.006	57	11.006	63	11.006	72	11.006	73	11.006	92	11.006	82	11.006	67	11.006	59	11.006	62	11.006	72
11.02	83	11.02	76	11.02	62	11.02	82	11.02	46	11.02	74	11.02	56	11.02	48	11.02	122	11.02	80	11.02	88	11.02	51	11.02	72	11.02	60	11.02	52	11.02	55	11.02	60	11.02	73	11.02	67	11.02	91	11.02	77	11.02	67	11.02	59	11.02	65	11.02	68
11.034	78	11.034	78	11.034	59	11.034	88	11.034	47	11.034	72	11.034	54	11.034	51	11.034	123	11.034	79	11.034	85	11.034	48	11.034	71	11.034	62	11.034	51	11.034	54	11.034	58	11.034	76	11.034	62	11.034	87	11.034	72	11.034	68	11.034	58	11.034	65	11.034	63
11.048	71	11.048	78	11.048	57	11.048	91	11.048	52	11.048	68	11.048	51	11.048	52	11.048	123	11.048	69	11.048	83	11.048	50	11.048	71	11.048	63	11.048	49	11.048	54	11.048	58	11.048	82	11.048	56	11.048	78	11.048	67	11.048	68	11.048	56	11.048	61	11.048	57
11.062	66	11.062	78	11.062	56	11.062	89	11.062	56	11.062	65	11.062	50	11.062	53	11.062	120	11.062	62	11.062	82	11.062	51	11.062	71	11.062	64	11.062	48	11.062	54	11.062	59	11.062	85	11.062	53	11.062	72	11.062	63	11.062	69	11.062	56	11.062	57	11.062	53
11.076	67	11.076	77	11.076	63	11.076	78	11.076	58	11.076	64	11.076	53	11.076	56	11.076	109	11.076	58	11.076	83	11.076	52	11.076	70	11.076	66	11.076	51	11.076	56	11.076	64	11.076	81	11.076	54	11.076	72	11.076	62	11.076	68	11.076	57	11.076	51	11.076	54
11.09	68	11.09	77	11.09	71	11.09	67	11.09	61	11.09	63	11.09	56	11.09	59	11.09	99	11.09	55	11.09	83	11.09	52	11.09	69	11.09	68	11.09	54	11.09	57	11.09	69	11.09	77	11.09	55	11.09	73	11.09	63	11.09	68	11.09	59	11.09	46	11.09	56
11.104	73	11.104	80	11.104	79	11.104	64	11.104	67	11.104	62	11.104	57	11.104	62	11.104	97	11.104	59	11.104	83	11.104	50	11.104	68	11.104	70	11.104	53	11.104	57	11.104	78	11.104	78	11.104	63	11.104	74	11.104	65	11.104	68	11.104	60	11.104	49	11.104	55
11.118	78	11.118	83	11.118	88	11.118	62	11.118	73	11.118	61	11.118	59	11.118	65	11.118	94	11.118	63	11.118	83	11.118	49	11.118	66	11.118	71	11.118	52	11.118	57	11.118	86	11.118	79	11.118	71	11.118	75	11.118	68	11.118	69	11.118	62	11.118	52	11.118	54
11.132	76	11.132	89	11.132	85	11.132	59	11.132	70	11.132	61	11.132	59	11.132	65	11.132	95	11.132	67	11.132	79	11.132	49	11.132	64	11.132	66	11.132	52	11.132	52	11.132	80	11.132	75	11.132	77	11.132	75	11.132	72	11.132	72	11.132	66	11.132	53	11.132	54
11.146	73	11.146	95	11.146	81	11.146	56	11.146	66	11.146	62	11.146	58	11.146	65	11.146	97	11.146	71	11.146	74	11.146	50	11.146	62	11.146	61	11.146	52	11.146	47	11.146	73	11.146	71	11.146	83	11.146	74	11.146	76	11.146	74	11.146	71	11.146	54	11.146	54
11.16	74	11.16	97	11.16	78	11.16	58	11.16	62	11.16	64	11.16	58	11.16	63	11.16	102	11.16	69	11.16	70	11.16	50	11.16	64	11.16	59	11.16	53	11.16	46	11.16	68	11.16	67	11.16	81	11.16	73	11.16	74	11.16	71	11.16	71	11.16	59	11.16	58
11.174	77	11.174	97	11.174	76	11.174	60	11.174	57	11.174	68	11.174	57	11.174	60	11.174	108	11.174	64	11.174	66	11.174	50	11.174	68	11.174	59	11.174	55	11.174	46	11.174	63	11.174	63	11.174	77	11.174	72	11.174	69	11.174	66	11.174	69	11.174	66	11.174	63
11.188	78	11.188	95	11.188	72	11.188	64	11.188	50	11.188	68	11.188	55	11.188	59	11.188	110	11.188	63	11.188	64	11.188	50	11.188	70	11.188	64	11.188	55	11.188	48	11.188	61	11.188	64	11.188	72	11.188	68	11.188	68	11.188	63	11.188	68	11.188	65	11.188	65
11.202	79	11.202	92	11.202	65	11.202	68	11.202	42	11.202	67	11.202	51	11.202	58	11.202	108	11.202	65	11.202	65	11.202	50	11.202	71	11.202	73	11.202	52	11.202	52	11.202	62	11.202	68	11.202	67	11.202	62	11.202	71	11.202	62	11.202	68	11.202	57	11.202	64
11.216	78	11.216	86	11.216	62	11.216	72	11.216	39	11.216	67	11.216	48	11.216	55	11.216	107	11.216	69	11.216	66	11.216	49	11.216	74	11.216	78	11.216	52	11.216	54	11.216	68	11.216	71	11.216	63	11.216	60	11.216	73	11.216	61	11.216	66	11.216	52	11.216	62
11.23	75	11.23	74	11.23	68	11.23	76	11.23	43	11.23	71	11.23	46	11.23	48	11.23	108	11.23	73	11.23	69	11.23	50	11.23	79	11.23	73	11.23	56	11.23	52	11.23	83	11.23	72	11.23	60	11.23	63	11.23	73	11.23	62	11.23	60	11.23	53	11.23	59
11.244	73	11.244	64	11.244	73	11.244	78	11.244	47	11.244	73	11.244	45	11.244	42	11.244	109	11.244	76	11.244	72	11.244	50	11.244	83	11.244	69	11.244	60	11.244	52	11.244	94	11.244	73	11.244	59	11.244	66	11.244	73	11.244	64	11.244	56	11.244	53	11.244	57
11.258	74	11.258	65	11.258	72	11.258	74	11.258	52	11.258	69	11.258	47	11.258	44	11.258	107	11.258	76	11.258	79	11.258	48	11.258	79	11.258	65	11.258	64	11.258	57	11.258	92	11.258	72	11.258	65	11.258	71	11.258	74	11.258	71	11.258	60	11.258	54	11.258	62
11.272	74	11.272	65	11.272	71	11.272	70	11.272	57	11.272	65	11.272	50	11.272	45	11.272	106	11.272	77	11.272	86	11.272	46	11.272	76	11.272	61	11.272	67	11.272	62	11.272	89	11.272	72	11.272	70	11.272	76	11.272	74	11.272	78	11.272	64	11.272	54	11.272	66
11.286	80	11.286	72	11.286	65	11.286	63	11.286	63	11.286	58	11.286	57	11.286	42	11.286	101	11.286	77	11.286	91	11.286	45	11.286	78	11.286	59	11.286	62	11.286	61	11.286	83	11.286	70	11.286	72	11.286	85	11.286	72	11.286	69	11.286	64	11.286	52	11.286	64
11.3	86	11.3	78	11.3	59	11.3	57	11.3	68	11.3	52	11.3	64	11.3	39	11.3	97	11.3	78	11.3	96	11.3	45	11.3	80	11.3	56	11.3	57	11.3	59	11.3	77	11.3	68	11.3	74	11.3	94	11.3	70	11.3	61	11.3	63	11.3	49	11.3	62
11.314	87	11.314	84	11.314	63	11.314	58	11.314	65	11.314	51	11.314	67	11.314	50	11.314	89	11.314	72	11.314	95	11.314	45	11.314	78	11.314	59	11.314	51	11.314	52	11.314	72	11.314	78	11.314	80	11.314	88	11.314	75	11.314	54	11.314	65	11.314	56	11.314	61
11.328	87	11.328	90	11.328	69	11.328	61	11.328	60	11.328	51	11.328	70	11.328	63	11.328	81	11.328	65	11.328	92	11.328	46	11.328	75	11.328	62	11.328	45	11.328	44	11.328	68	11.328	90	11.328	86	11.328	80	11.328	81	11.328	47	11.328	67	11.328	64	11.328	60
11.342	83	11.342	95	11.342	71	11.342	68	11.342	59	11.342	56	11.342	68	11.342	64	11.342	88	11.342	67	11.342	85	11.342	52	11.342	71	11.342	66	11.342	43	11.342	41	11.342	68	11.342	88	11.342	83	11.342	79	11.342	82	11.342	49	11.342	64	11.342	65	11.342	59
11.356	77	11.356	99	11.356	71	11.356	79	11.356	60	11.356	64	11.356	64	11.356	57	11.356	103	11.356	74	11.356	77	11.356	61	11.356	67	11.356	69	11.356	42	11.356	40	11.356	72	11.356	78	11.356	75	11.356	83	11.356	79	11.356	56	11.356	59	11.356	61	11.356	59
11.37	72	11.37	97	11.37	73	11.37	83	11.37	61	11.37	68	11.37	58	11.37	53	11.37	115	11.37	74	11.37	73	11.37	64	11.37	68	11.37	72	11.37	44	11.37	43	11.37	73	11.37	72	11.37	72	11.37	82	11.37	78	11.37	59	11.37	58	11.37	58	11.37	58
11.384	70	11.384	89	11.384	78	11.384	80	11.384	63	11.384	68	11.384	50	11.384	49	11.384	121	11.384	67	11.384	73	11.384	60	11.384	74	11.384	74	11.384	48	11.384	49	11.384	72	11.384	72	11.384	75	11.384	75	11.384	80	11.384	57	11.384	62	11.384	55	11.384	59
11.398	70	11.398	82	11.398	82	11.398	76	11.398	65	11.398	69	11.398	45	11.398	46	11.398	126	11.398	63	11.398	76	11.398	58	11.398	77	11.398	74	11.398	53	11.398	53	11.398	71	11.398	70	11.398	74	11.398	69	11.398	78	11.398	58	11.398	66	11.398	53	11.398	60
11.412	75	11.412	81	11.412	86	11.412	67	11.412	66	11.412	73	11.412	44	11.412	43	11.412	126	11.412	69	11.412	86	11.412	61	11.412	67	11.412	63	11.412	62	11.412	53	11.412	72	11.412	66	11.412	64	11.412	68	11.412	70	11.412	68	11.412	72	11.412	53	11.412	61
11.426	81	11.426	79	11.426	88	11.426	60	11.426	67	11.426	75	11.426	44	11.426	41	11.426	124	11.426	75	11.426	96	11.426	63	11.426	60	11.426	54	11.426	69	11.426	54	11.426	73	11.426	63	11.426	57	11.426	66	11.426	64	11.426	76	11.426	77	11.426	53	11.426	63
11.44	85	11.44	75	11.44	75	11.44	55	11.44	65	11.44	72	11.44	51	11.44	44	11.44	110	11.44	75	11.44	98	11.44	63	11.44	70	11.44	56	11.44	66	11.44	53	11.44	70	11.44	69	11.44	67	11.44	64	11.44	66	11.44	72	11.44	70	11.44	53	11.44	67
11.454	90	11.454	71	11.454	62	11.454	50	11.454	63	11.454	70	11.454	59	11.454	46	11.454	97	11.454	75	11.454	101	11.454	62	11.454	80	11.454	58	11.454	64	11.454	53	11.454	68	11.454	75	11.454	77	11.454	62	11.454	69	11.454	68	11.454	64	11.454	52	11.454	70
11.468	86	11.468	71	11.468	64	11.468	61	11.468	64	11.468	68	11.468	56	11.468	56	11.468	106	11.468	76	11.468	100	11.468	57	11.468	75	11.468	63	11.468	55	11.468	55	11.468	69	11.468	82	11.468	75	11.468	73	11.468	70	11.468	64	11.468	62	11.468	50	11.468	63
11.482	81	11.482	71	11.482	68	11.482	72	11.482	64	11.482	67	11.482	52	11.482	67	11.482	118	11.482	77	11.482	99	11.482	51	11.482	69	11.482	68	11.482	46	11.482	57	11.482	71	11.482	89	11.482	71	11.482	84	11.482	70	11.482	59	11.482	60	11.482	48	11.482	56
11.496	78	11.496	85	11.496	69	11.496	74	11.496	61	11.496	61	11.496	53	11.496	74	11.496	114	11.496	75	11.496	95	11.496	50	11.496	70	11.496	69	11.496	44	11.496	57	11.496	73	11.496	85	11.496	70	11.496	83	11.496	69	11.496	58	11.496	57	11.496	46	11.496	56
11.51	76	11.51	105	11.51	69	11.51	72	11.51	57	11.51	54	11.51	56	11.51	78	11.51	105	11.51	74	11.51	89	11.51	50	11.51	73	11.51	67	11.51	44	11.51	58	11.51	74	11.51	76	11.51	70	11.51	76	11.51	67	11.51	57	11.51	53	11.51	45	11.51	59
11.524	75	11.524	109	11.524	72	11.524	74	11.524	56	11.524	52	11.524	56	11.524	73	11.524	104	11.524	70	11.524	82	11.524	50	11.524	72	11.524	66	11.524	44	11.524	54	11.524	72	11.524	72	11.524	71	11.524	75	11.524	71	11.524	54	11.524	56	11.524	47	11.524	60
11.538	74	11.538	99	11.538	78	11.538	78	11.538	56	11.538	53	11.538	52	11.538	61	11.538	108	11.538	65	11.538	74	11.538	49	11.538	69	11.538	64	11.538	44	11.538	47	11.538	68	11.538	72	11.538	72	11.538	77	11.538	78	11.538	50	11.538	63	11.538	51	11.538	60
11.552	72	11.552	89	11.552	79	11.552	78	11.552	56	11.552	56	11.552	49	11.552	51	11.552	111	11.552	61	11.552	70	11.552	47	11.552	65	11.552	62	11.552	46	11.552	43	11.552	65	11.552	71	11.552	71	11.552	77	11.552	80	11.552	52	11.552	64	11.552	54	11.552	59
11.566	71	11.566	75	11.566	72	11.566	72	11.566	55	11.566	59	11.566	48	11.566	46	11.566	111	11.566	60	11.566	74	11.566	44	11.566	61	11.566	61	11.566	51	11.566	42	11.566	65	11.566	70	11.566	65	11.566	75	11.566	75	11.566	64	11.566	58	11.566	53	11.566	57
11.58	71	11.58	65	11.58	66	11.58	67	11.58	54	11.58	63	11.58	47	11.58	41	11.58	111	11.58	60	11.58	76	11.58	42	11.58	59	11.58	61	11.58	56	11.58	41	11.58	68	11.58	70	11.58	60	11.58	72	11.58	71	11.58	75	11.58	56	11.58	55	11.58	58
11.594	77	11.594	64	11.594	67	11.594	70	11.594	55	11.594	69	11.594	46	11.594	39	11.594	106	11.594	62	11.594	73	11.594	46	11.594	63	11.594	64	11.594	60	11.594	40	11.594	77	11.594	76	11.594	58	11.594	71	11.594	70	11.594	79	11.594	67	11.594	64	11.594	66
11.608	83	11.608	63	11.608	69	11.608	73	11.608	56	11.608	75	11.608	45	11.608	36	11.608	101	11.608	64	11.608	71	11.608	50	11.608	67	11.608	67	11.608	64	11.608	39	11.608	86	11.608	82	11.608	57	11.608	70	11.608	70	11.608	84	11.608	77	11.608	72	11.608	74
11.622	78	11.622	69	11.622	75	11.622	68	11.622	58	11.622	72	11.622	48	11.622	39	11.622	99	11.622	63	11.622	77	11.622	57	11.622	68	11.622	72	11.622	65	11.622	47	11.622	84	11.622	91	11.622	61	11.622	72	11.622	72	11.622	80	11.622	73	11.622	60	11.622	68
11.636	73	11.636	74	11.636	82	11.636	63	11.636	61	11.636	70	11.636	51	11.636	41	11.636	97	11.636	62	11.636	83	11.636	64	11.636	68	11.636	78	11.636	67	11.636	54	11.636	82	11.636	101	11.636	64	11.636	74	11.636	73	11.636	76	11.636	70	11.636	47	11.636	63
11.65	78	11.65	82	11.65	81	11.65	61	11.65	61	11.65	67	11.65	53	11.65	47	11.65	97	11.65	62	11.65	86	11.65	67	11.65	69	11.65	76	11.65	65	11.65	58	11.65	78	11.65	99	11.65	72	11.65	78	11.65	74	11.65	67	11.65	70	11.65	48	11.65	59
11.664	85	11.664	90	11.664	78	11.664	58	11.664	61	11.664	65	11.664	55	11.664	54	11.664	97	11.664	62	11.664	88	11.664	70	11.664	69	11.664	74	11.664	63	11.664	61	11.664	72	11.664	94	11.664	81	11.664	82	11.664	74	11.664	56	11.664	72	11.664	51	11.664	56
11.678	86	11.678	93	11.678	78	11.678	59	11.678	62	11.678	65	11.678	53	11.678	54	11.678	96	11.678	65	11.678	86	11.678	66	11.678	68	11.678	70	11.678	61	11.678	60	11.678	70	11.678	89	11.678	85	11.678	85	11.678	75	11.678	50	11.678	70	11.678	50	11.678	56
11.692	84	11.692	95	11.692	79	11.692	61	11.692	63	11.692	67	11.692	49	11.692	50	11.692	95	11.692	68	11.692	83	11.692	57	11.692	68	11.692	65	11.692	59	11.692	57	11.692	69	11.692	84	11.692	87	11.692	89	11.692	75	11.692	46	11.692	67	11.692	47	11.692	59
11.706	84	11.706	93	11.706	75	11.706	64	11.706	62	11.706	69	11.706	48	11.706	49	11.706	99	11.706	70	11.706	79	11.706	52	11.706	68	11.706	64	11.706	55	11.706	56	11.706	69	11.706	79	11.706	85	11.706	88	11.706	73	11.706	46	11.706	63	11.706	48	11.706	63
11.72	85	11.72	87	11.72	65	11.72	67	11.72	59	11.72	71	11.72	50	11.72	51	11.72	106	11.72	70	11.72	75	11.72	52	11.72	70	11.72	67	11.72	49	11.72	55	11.72	69	11.72	75	11.72	78	11.72	85	11.72	68	11.72	51	11.72	59	11.72	51	11.72	69
11.734	85	11.734	82	11.734	59	11.734	70	11.734	57	11.734	72	11.734	52	11.734	53	11.734	114	11.734	69	11.734	73	11.734	52	11.734	74	11.734	68	11.734	45	11.734	53	11.734	70	11.734	73	11.734	73	11.734	83	11.734	65	11.734	57	11.734	56	11.734	54	11.734	74
11.748	81	11.748	77	11.748	61	11.748	69	11.748	57	11.748	72	11.748	53	11.748	57	11.748	123	11.748	68	11.748	76	11.748	55	11.748	81	11.748	64	11.748	46	11.748	47	11.748	73	11.748	75	11.748	73	11.748	85	11.748	68	11.748	63	11.748	57	11.748	54	11.748	77
11.762	76	11.762	73	11.762	64	11.762	69	11.762	58	11.762	72	11.762	54	11.762	59	11.762	130	11.762	67	11.762	80	11.762	58	11.762	87	11.762	62	11.762	47	11.762	42	11.762	76	11.762	78	11.762	72	11.762	86	11.762	70	11.762	68	11.762	59	11.762	54	11.762	79
11.776	71	11.776	72	11.776	65	11.776	71	11.776	61	11.776	70	11.776	50	11.776	57	11.776	128	11.776	66	11.776	82	11.776	60	11.776	82	11.776	70	11.776	52	11.776	51	11.776	78	11.776	82	11.776	71	11.776	79	11.776	69	11.776	68	11.776	63	11.776	55	11.776	75
11.79	65	11.79	72	11.79	66	11.79	73	11.79	65	11.79	68	11.79	47	11.79	54	11.79	125	11.79	64	11.79	83	11.79	61	11.79	77	11.79	77	11.79	58	11.79	60	11.79	80	11.79	87	11.79	70	11.79	73	11.79	68	11.79	69	11.79	68	11.79	57	11.79	72
11.804	66	11.804	73	11.804	72	11.804	76	11.804	63	11.804	64	11.804	45	11.804	49	11.804	114	11.804	65	11.804	83	11.804	56	11.804	77	11.804	74	11.804	61	11.804	60	11.804	74	11.804	83	11.804	71	11.804	77	11.804	65	11.804	61	11.804	67	11.804	57	11.804	61
11.818	66	11.818	74	11.818	78	11.818	79	11.818	61	11.818	59	11.818	42	11.818	44	11.818	102	11.818	65	11.818	83	11.818	51	11.818	77	11.818	70	11.818	65	11.818	61	11.818	67	11.818	79	11.818	73	11.818	82	11.818	63	11.818	51	11.818	67	11.818	58	11.818	50
11.832	67	11.832	77	11.832	76	11.832	79	11.832	58	11.832	57	11.832	43	11.832	44	11.832	95	11.832	65	11.832	79	11.832	49	11.832	75	11.832	62	11.832	61	11.832	62	11.832	63	11.832	75	11.832	72	11.832	87	11.832	60	11.832	52	11.832	64	11.832	57	11.832	48
11.846	67	11.846	80	11.846	72	11.846	77	11.846	56	11.846	55	11.846	45	11.846	45	11.846	89	11.846	64	11.846	73	11.846	49	11.846	72	11.846	52	11.846	56	11.846	64	11.846	60	11.846	71	11.846	70	11.846	93	11.846	58	11.846	55	11.846	60	11.846	56	11.846	48
11.86	69	11.86	84	11.86	67	11.86	75	11.86	53	11.86	58	11.86	46	11.86	46	11.86	88	11.86	68	11.86	73	11.86	50	11.86	69	11.86	47	11.86	52	11.86	62	11.86	63	11.86	68	11.86	70	11.86	92	11.86	60	11.86	59	11.86	57	11.86	53	11.86	50
11.874	73	11.874	88	11.874	61	11.874	72	11.874	51	11.874	64	11.874	49	11.874	48	11.874	90	11.874	73	11.874	75	11.874	52	11.874	66	11.874	46	11.874	49	11.874	57	11.874	71	11.874	65	11.874	72	11.874	86	11.874	65	11.874	64	11.874	55	11.874	49	11.874	53
11.888	77	11.888	92	11.888	57	11.888	69	11.888	51	11.888	69	11.888	51	11.888	49	11.888	95	11.888	75	11.888	80	11.888	54	11.888	66	11.888	47	11.888	47	11.888	52	11.888	76	11.888	65	11.888	72	11.888	82	11.888	68	11.888	67	11.888	55	11.888	44	11.888	56
11.902	78	11.902	93	11.902	56	11.902	65	11.902	54	11.902	73	11.902	53	11.902	51	11.902	102	11.902	73	11.902	87	11.902	59	11.902	70	11.902	52	11.902	45	11.902	47	11.902	77	11.902	69	11.902	69	11.902	82	11.902	71	11.902	70	11.902	57	11.902	39	11.902	59
11.916	79	11.916	93	11.916	56	11.916	61	11.916	55	11.916	76	11.916	54	11.916	53	11.916	108	11.916	71	11.916	92	11.916	62	11.916	73	11.916	57	11.916	45	11.916	43	11.916	77	11.916	71	11.916	67	11.916	81	11.916	72	11.916	72	11.916	60	11.916	37	11.916	61
11.93	80	11.93	91	11.93	63	11.93	60	11.93	52	11.93	73	11.93	54	11.93	58	11.93	113	11.93	69	11.93	90	11.93	62	11.93	73	11.93	63	11.93	52	11.93	42	11.93	75	11.93	68	11.93	68	11.93	78	11.93	70	11.93	69	11.93	63	11.93	46	11.93	66
11.944	82	11.944	89	11.944	70	11.944	58	11.944	49	11.944	69	11.944	53	11.944	62	11.944	117	11.944	68	11.944	88	11.944	62	11.944	72	11.944	69	11.944	59	11.944	42	11.944	72	11.944	66	11.944	69	11.944	75	11.944	69	11.944	66	11.944	67	11.944	55	11.944	71
11.958	86	11.958	87	11.958	73	11.958	61	11.958	52	11.958	66	11.958	52	11.958	58	11.958	119	11.958	71	11.958	85	11.958	57	11.958	73	11.958	68	11.958	60	11.958	45	11.958	69	11.958	65	11.958	70	11.958	78	11.958	69	11.958	66	11.958	68	11.958	59	11.958	70
11.972	90	11.972	85	11.972	77	11.972	65	11.972	55	11.972	64	11.972	51	11.972	53	11.972	121	11.972	75	11.972	82	11.972	51	11.972	74	11.972	67	11.972	61	11.972	47	11.972	65	11.972	64	11.972	70	11.972	82	11.972	70	11.972	65	11.972	69	11.972	64	11.972	70
11.986	87	11.986	88	11.986	80	11.986	72	11.986	56	11.986	62	11.986	51	11.986	48	11.986	119	11.986	71	11.986	80	11.986	51	11.986	74	11.986	67	11.986	59	11.986	51	11.986	65	11.986	68	11.986	71	11.986	87	11.986	68	11.986	64	11.986	67	11.986	61	11.986	67
12	81	12	92	12	83	12	79	12	56	12	60	12	51	12	43	12	116	12	67	12	77	12	52	12	74	12	68	12	57	12	54	12	65	12	72	12	73	12	93	12	66	12	61	12	65	12	57	12	63
12.014	75	12.014	94	12.014	81	12.014	87	12.014	54	12.014	59	12.014	52	12.014	41	12.014	112	12.014	68	12.014	77	12.014	53	12.014	74	12.014	67	12.014	56	12.014	56	12.014	69	12.014	74	12.014	75	12.014	94	12.014	65	12.014	59	12.014	63	12.014	51	12.014	61
12.028	67	12.028	95	12.028	76	12.028	95	12.028	52	12.028	58	12.028	53	12.028	40	12.028	107	12.028	72	12.028	77	12.028	55	12.028	74	12.028	66	12.028	57	12.028	57	12.028	74	12.028	73	12.028	77	12.028	94	12.028	64	12.028	56	12.028	60	12.028	44	12.028	61
12.042	64	12.042	91	12.042	71	12.042	96	12.042	53	12.042	58	12.042	56	12.042	42	12.042	106	12.042	73	12.042	78	12.042	56	12.042	74	12.042	67	12.042	56	12.042	58	12.042	78	12.042	71	12.042	78	12.042	91	12.042	65	12.042	54	12.042	57	12.042	41	12.042	64
12.056	67	12.056	83	12.056	67	12.056	92	12.056	57	12.056	60	12.056	60	12.056	47	12.056	108	12.056	72	12.056	80	12.056	57	12.056	75	12.056	70	12.056	56	12.056	59	12.056	81	12.056	67	12.056	77	12.056	85	12.056	67	12.056	56	12.056	54	12.056	41	12.056	69
12.07	69	12.07	75	12.07	64	12.07	84	12.07	60	12.07	62	12.07	62	12.07	51	12.07	109	12.07	70	12.07	82	12.07	57	12.07	75	12.07	72	12.07	55	12.07	60	12.07	81	12.07	66	12.07	74	12.07	82	12.07	69	12.07	57	12.07	51	12.07	43	12.07	74
12.084	71	12.084	70	12.084	62	12.084	70	12.084	59	12.084	66	12.084	60	12.084	54	12.084	109	12.084	66	12.084	84	12.084	57	12.084	75	12.084	70	12.084	55	12.084	61	12.084	76	12.084	70	12.084	68	12.084	83	12.084	71	12.084	61	12.084	50	12.084	48	12.084	75
12.098	73	12.098	65	12.098	60	12.098	57	12.098	58	12.098	69	12.098	58	12.098	56	12.098	109	12.098	62	12.098	87	12.098	58	12.098	74	12.098	68	12.098	54	12.098	61	12.098	71	12.098	75	12.098	62	12.098	84	12.098	73	12.098	64	12.098	50	12.098	53	12.098	75
12.112	80	12.112	68	12.112	60	12.112	52	12.112	56	12.112	68	12.112	56	12.112	56	12.112	106	12.112	61	12.112	87	12.112	58	12.112	71	12.112	62	12.112	54	12.112	58	12.112	67	12.112	79	12.112	66	12.112	90	12.112	73	12.112	65	12.112	56	12.112	54	12.112	74
12.126	88	12.126	71	12.126	60	12.126	48	12.126	53	12.126	68	12.126	54	12.126	55	12.126	104	12.126	60	12.126	88	12.126	57	12.126	68	12.126	57	12.126	54	12.126	54	12.126	62	12.126	83	12.126	70	12.126	96	12.126	73	12.126	66	12.126	62	12.126	56	12.126	72
12.14	92	12.14	76	12.14	62	12.14	53	12.14	55	12.14	66	12.14	50	12.14	53	12.14	105	12.14	62	12.14	87	12.14	57	12.14	69	12.14	58	12.14	54	12.14	47	12.14	63	12.14	79	12.14	72	12.14	98	12.14	71	12.14	65	12.14	66	12.14	56	12.14	69
12.154	96	12.154	82	12.154	65	12.154	58	12.154	58	12.154	64	12.154	47	12.154	51	12.154	105	12.154	65	12.154	86	12.154	58	12.154	70	12.154	59	12.154	54	12.154	39	12.154	65	12.154	74	12.154	75	12.154	99	12.154	69	12.154	64	12.154	70	12.154	55	12.154	67
12.168	94	12.168	88	12.168	67	12.168	64	12.168	57	12.168	64	12.168	46	12.168	49	12.168	106	12.168	68	12.168	84	12.168	58	12.168	73	12.168	63	12.168	55	12.168	40	12.168	68	12.168	72	12.168	72	12.168	96	12.168	69	12.168	63	12.168	73	12.168	55	12.168	64
12.182	90	12.182	95	12.182	68	12.182	69	12.182	56	12.182	64	12.182	45	12.182	47	12.182	107	12.182	71	12.182	82	12.182	59	12.182	75	12.182	69	12.182	56	12.182	42	12.182	73	12.182	70	12.182	67	12.182	92	12.182	71	12.182	62	12.182	75	12.182	54	12.182	60
12.196	85	12.196	98	12.196	69	12.196	74	12.196	55	12.196	63	12.196	45	12.196	48	12.196	110	12.196	72	12.196	81	12.196	58	12.196	78	12.196	71	12.196	57	12.196	46	12.196	78	12.196	70	12.196	68	12.196	87	12.196	73	12.196	62	12.196	72	12.196	53	12.196	58
12.21	79	12.21	100	12.21	68	12.21	78	12.21	54	12.21	62	12.21	45	12.21	52	12.21	114	12.21	71	12.21	81	12.21	56	12.21	79	12.21	72	12.21	58	12.21	50	12.21	85	12.21	71	12.21	72	12.21	82	12.21	75	12.21	61	12.21	66	12.21	52	12.21	57
12.224	76	12.224	99	12.224	68	12.224	80	12.224	53	12.224	60	12.224	45	12.224	56	12.224	117	12.224	72	12.224	83	12.224	54	12.224	81	12.224	70	12.224	58	12.224	54	12.224	90	12.224	73	12.224	75	12.224	78	12.224	75	12.224	60	12.224	60	12.224	52	12.224	56
12.238	75	12.238	96	12.238	67	12.238	79	12.238	53	12.238	58	12.238	46	12.238	61	12.238	119	12.238	74	12.238	88	12.238	54	12.238	84	12.238	65	12.238	58	12.238	58	12.238	91	12.238	77	12.238	77	12.238	78	12.238	71	12.238	57	12.238	53	12.238	52	12.238	57
12.252	76	12.252	93	12.252	66	12.252	77	12.252	54	12.252	55	12.252	47	12.252	63	12.252	120	12.252	74	12.252	91	12.252	56	12.252	86	12.252	61	12.252	57	12.252	61	12.252	90	12.252	79	12.252	79	12.252	78	12.252	68	12.252	54	12.252	48	12.252	52	12.252	58
12.266	82	12.266	90	12.266	65	12.266	72	12.266	54	12.266	55	12.266	51	12.266	58	12.266	115	12.266	73	12.266	88	12.266	62	12.266	82	12.266	60	12.266	56	12.266	57	12.266	82	12.266	78	12.266	81	12.266	81	12.266	65	12.266	55	12.266	51	12.266	51	12.266	58
12.28	87	12.28	88	12.28	64	12.28	67	12.28	54	12.28	54	12.28	56	12.28	54	12.28	110	12.28	71	12.28	85	12.28	69	12.28	78	12.28	59	12.28	54	12.28	53	12.28	74	12.28	76	12.28	83	12.28	84	12.28	63	12.28	56	12.28	54	12.28	50	12.28	58
12.294	91	12.294	84	12.294	68	12.294	66	12.294	54	12.294	56	12.294	57	12.294	48	12.294	108	12.294	67	12.294	76	12.294	71	12.294	72	12.294	59	12.294	52	12.294	49	12.294	70	12.294	73	12.294	86	12.294	85	12.294	62	12.294	61	12.294	58	12.294	50	12.294	57
12.308	96	12.308	80	12.308	72	12.308	65	12.308	53	12.308	59	12.308	58	12.308	43	12.308	105	12.308	62	12.308	67	12.308	73	12.308	66	12.308	59	12.308	49	12.308	45	12.308	67	12.308	70	12.308	90	12.308	85	12.308	61	12.308	66	12.308	61	12.308	51	12.308	55
12.322	91	12.322	79	12.322	75	12.322	68	12.322	53	12.322	60	12.322	54	12.322	42	12.322	107	12.322	65	12.322	67	12.322	69	12.322	64	12.322	58	12.322	49	12.322	44	12.322	68	12.322	72	12.322	83	12.322	87	12.322	64	12.322	69	12.322	66	12.322	54	12.322	54
12.336	86	12.336	79	12.336	78	12.336	73	12.336	53	12.336	60	12.336	49	12.336	42	12.336	110	12.336	68	12.336	68	12.336	63	12.336	63	12.336	56	12.336	50	12.336	43	12.336	71	12.336	73	12.336	74	12.336	90	12.336	67	12.336	73	12.336	70	12.336	57	12.336	52
12.35	81	12.35	79	12.35	78	12.35	75	12.35	53	12.35	61	12.35	48	12.35	44	12.35	113	12.35	71	12.35	72	12.35	59	12.35	66	12.35	59	12.35	51	12.35	45	12.35	71	12.35	74	12.35	67	12.35	91	12.35	74	12.35	72	12.35	68	12.35	58	12.35	53
12.364	78	12.364	79	12.364	75	12.364	75	12.364	53	12.364	63	12.364	49	12.364	47	12.364	117	12.364	74	12.364	76	12.364	54	12.364	69	12.364	63	12.364	51	12.364	49	12.364	71	12.364	74	12.364	61	12.364	92	12.364	82	12.364	71	12.364	62	12.364	58	12.364	54
12.378	77	12.378	80	12.378	75	12.378	75	12.378	53	12.378	63	12.378	50	12.378	49	12.378	117	12.378	74	12.378	81	12.378	53	12.378	71	12.378	65	12.378	51	12.378	53	12.378	71	12.378	72	12.378	60	12.378	91	12.378	86	12.378	66	12.378	60	12.378	56	12.378	59
12.392	81	12.392	81	12.392	76	12.392	73	12.392	54	12.392	62	12.392	53	12.392	50	12.392	115	12.392	71	12.392	87	12.392	53	12.392	71	12.392	65	12.392	52	12.392	58	12.392	73	12.392	68	12.392	62	12.392	89	12.392	85	12.392	58	12.392	59	12.392	52	12.392	65
12.406	84	12.406	82	12.406	76	12.406	69	12.406	56	12.406	61	12.406	54	12.406	52	12.406	113	12.406	68	12.406	91	12.406	54	12.406	71	12.406	66	12.406	53	12.406	61	12.406	74	12.406	66	12.406	66	12.406	86	12.406	81	12.406	53	12.406	61	12.406	48	12.406	70
12.42	86	12.42	82	12.42	70	12.42	60	12.42	61	12.42	61	12.42	53	12.42	53	12.42	114	12.42	67	12.42	90	12.42	57	12.42	73	12.42	66	12.42	58	12.42	59	12.42	74	12.42	69	12.42	76	12.42	81	12.42	71	12.42	53	12.42	66	12.42	44	12.42	69
12.434	87	12.434	82	12.434	66	12.434	53	12.434	65	12.434	60	12.434	52	12.434	54	12.434	113	12.434	65	12.434	88	12.434	60	12.434	74	12.434	66	12.434	62	12.434	56	12.434	75	12.434	72	12.434	83	12.434	76	12.434	62	12.434	54	12.434	70	12.434	40	12.434	67
12.448	84	12.448	82	12.448	72	12.448	55	12.448	63	12.448	56	12.448	51	12.448	50	12.448	105	12.448	66	12.448	83	12.448	63	12.448	71	12.448	66	12.448	58	12.448	51	12.448	75	12.448	75	12.448	82	12.448	73	12.448	60	12.448	59	12.448	70	12.448	41	12.448	63
12.462	82	12.462	81	12.462	77	12.462	57	12.462	61	12.462	52	12.462	50	12.462	47	12.462	97	12.462	67	12.462	79	12.462	66	12.462	68	12.462	66	12.462	54	12.462	46	12.462	75	12.462	78	12.462	81	12.462	70	12.462	57	12.462	65	12.462	70	12.462	41	12.462	59
12.476	82	12.476	83	12.476	72	12.476	60	12.476	57	12.476	50	12.476	52	12.476	45	12.476	91	12.476	66	12.476	76	12.476	61	12.476	70	12.476	64	12.476	51	12.476	44	12.476	80	12.476	85	12.476	75	12.476	78	12.476	60	12.476	71	12.476	68	12.476	43	12.476	59
12.49	81	12.49	86	12.49	67	12.49	62	12.49	53	12.49	49	12.49	55	12.49	44	12.49	86	12.49	66	12.49	73	12.49	56	12.49	72	12.49	62	12.49	49	12.49	43	12.49	85	12.49	92	12.49	68	12.49	87	12.49	64	12.49	78	12.49	64	12.49	45	12.49	59
12.504	80	12.504	89	12.504	63	12.504	67	12.504	52	12.504	49	12.504	59	12.504	44	12.504	86	12.504	70	12.504	75	12.504	54	12.504	70	12.504	60	12.504	49	12.504	43	12.504	83	12.504	89	12.504	68	12.504	91	12.504	67	12.504	80	12.504	60	12.504	49	12.504	60
12.518	79	12.518	94	12.518	60	12.518	73	12.518	51	12.518	51	12.518	63	12.518	46	12.518	89	12.518	76	12.518	78	12.518	52	12.518	66	12.518	59	12.518	51	12.518	43	12.518	79	12.518	84	12.518	68	12.518	93	12.518	70	12.518	81	12.518	55	12.518	53	12.518	61
12.532	78	12.532	95	12.532	61	12.532	77	12.532	50	12.532	55	12.532	67	12.532	47	12.532	91	12.532	78	12.532	82	12.532	52	12.532	69	12.532	58	12.532	53	12.532	45	12.532	78	12.532	78	12.532	69	12.532	92	12.532	72	12.532	75	12.532	54	12.532	54	12.532	63
12.546	77	12.546	95	12.546	63	12.546	80	12.546	49	12.546	61	12.546	69	12.546	48	12.546	92	12.546	78	12.546	86	12.546	54	12.546	76	12.546	59	12.546	56	12.546	49	12.546	78	12.546	72	12.546	68	12.546	88	12.546	74	12.546	64	12.546	56	12.546	55	12.546	65
12.56	79	12.56	95	12.56	65	12.56	78	12.56	47	12.56	65	12.56	69	12.56	51	12.56	95	12.56	78	12.56	90	12.56	55	12.56	80	12.56	59	12.56	56	12.56	51	12.56	77	12.56	70	12.56	70	12.56	84	12.56	76	12.56	57	12.56	57	12.56	55	12.56	67
12.574	84	12.574	96	12.574	65	12.574	70	12.574	46	12.574	63	12.574	65	12.574	56	12.574	101	12.574	80	12.574	91	12.574	55	12.574	79	12.574	60	12.574	54	12.574	53	12.574	74	12.574	72	12.574	73	12.574	82	12.574	77	12.574	57	12.574	57	12.574	54	12.574	69
12.588	88	12.588	94	12.588	66	12.588	64	12.588	46	12.588	62	12.588	60	12.588	58	12.588	105	12.588	79	12.588	92	12.588	55	12.588	77	12.588	62	12.588	52	12.588	54	12.588	73	12.588	74	12.588	77	12.588	79	12.588	77	12.588	57	12.588	59	12.588	54	12.588	70
12.602	87	12.602	83	12.602	66	12.602	64	12.602	48	12.602	61	12.602	51	12.602	55	12.602	106	12.602	69	12.602	92	12.602	55	12.602	77	12.602	71	12.602	50	12.602	54	12.602	79	12.602	77	12.602	77	12.602	78	12.602	73	12.602	54	12.602	63	12.602	55	12.602	67
12.616	85	12.616	72	12.616	67	12.616	63	12.616	49	12.616	60	12.616	42	12.616	51	12.616	107	12.616	60	12.616	91	12.616	56	12.616	76	12.616	79	12.616	49	12.616	53	12.616	84	12.616	80	12.616	78	12.616	77	12.616	69	12.616	52	12.616	68	12.616	56	12.616	63
12.63	82	12.63	76	12.63	66	12.63	63	12.63	48	12.63	61	12.63	43	12.63	48	12.63	104	12.63	63	12.63	90	12.63	60	12.63	74	12.63	70	12.63	51	12.63	50	12.63	85	12.63	80	12.63	73	12.63	78	12.63	70	12.63	59	12.63	66	12.63	60	12.63	62
12.644	78	12.644	80	12.644	66	12.644	63	12.644	47	12.644	63	12.644	44	12.644	45	12.644	101	12.644	66	12.644	89	12.644	65	12.644	72	12.644	61	12.644	53	12.644	46	12.644	85	12.644	80	12.644	68	12.644	79	12.644	71	12.644	66	12.644	65	12.644	63	12.644	60
12.658	76	12.658	79	12.658	67	12.658	67	12.658	50	12.658	59	12.658	49	12.658	44	12.658	100	12.658	69	12.658	85	12.658	62	12.658	71	12.658	60	12.658	52	12.658	46	12.658	85	12.658	77	12.658	68	12.658	84	12.658	69	12.658	68	12.658	62	12.658	60	12.658	62
12.672	73	12.672	78	12.672	69	12.672	72	12.672	54	12.672	54	12.672	55	12.672	44	12.672	100	12.672	71	12.672	80	12.672	58	12.672	70	12.672	61	12.672	50	12.672	47	12.672	86	12.672	74	12.672	67	12.672	89	12.672	66	12.672	70	12.672	59	12.672	56	12.672	64
12.686	77	12.686	79	12.686	72	12.686	73	12.686	58	12.686	55	12.686	57	12.686	46	12.686	103	12.686	74	12.686	76	12.686	58	12.686	71	12.686	60	12.686	51	12.686	48	12.686	82	12.686	73	12.686	71	12.686	88	12.686	69	12.686	69	12.686	60	12.686	54	12.686	68
12.7	83	12.7	81	12.7	78	12.7	72	12.7	62	12.7	59	12.7	57	12.7	49	12.7	108	12.7	77	12.7	74	12.7	59	12.7	74	12.7	60	12.7	52	12.7	49	12.7	75	12.7	74	12.7	76	12.7	84	12.7	74	12.7	68	12.7	63	12.7	54	12.7	74
12.714	87	12.714	82	12.714	78	12.714	70	12.714	62	12.714	60	12.714	55	12.714	53	12.714	110	12.714	74	12.714	77	12.714	61	12.714	79	12.714	59	12.714	52	12.714	50	12.714	71	12.714	72	12.714	79	12.714	86	12.714	78	12.714	67	12.714	63	12.714	51	12.714	73
12.728	89	12.728	81	12.728	72	12.728	65	12.728	58	12.728	58	12.728	50	12.728	56	12.728	109	12.728	67	12.728	85	12.728	62	12.728	86	12.728	58	12.728	53	12.728	51	12.728	68	12.728	70	12.728	78	12.728	92	12.728	79	12.728	68	12.728	61	12.728	46	12.728	64
12.742	90	12.742	81	12.742	69	12.742	62	12.742	56	12.742	59	12.742	46	12.742	59	12.742	107	12.742	61	12.742	91	12.742	62	12.742	88	12.742	58	12.742	53	12.742	51	12.742	67	12.742	70	12.742	77	12.742	98	12.742	79	12.742	68	12.742	59	12.742	45	12.742	59
12.756	90	12.756	85	12.756	70	12.756	61	12.756	57	12.756	69	12.756	45	12.756	59	12.756	101	12.756	60	12.756	94	12.756	59	12.756	81	12.756	59	12.756	53	12.756	50	12.756	70	12.756	78	12.756	73	12.756	101	12.756	76	12.756	66	12.756	57	12.756	50	12.756	61
12.77	89	12.77	89	12.77	71	12.77	60	12.77	57	12.77	77	12.77	44	12.77	58	12.77	96	12.77	60	12.77	96	12.77	56	12.77	75	12.77	59	12.77	53	12.77	49	12.77	74	12.77	85	12.77	69	12.77	103	12.77	73	12.77	64	12.77	55	12.77	55	12.77	62
12.784	83	12.784	90	12.784	68	12.784	61	12.784	54	12.784	70	12.784	48	12.784	53	12.784	100	12.784	62	12.784	89	12.784	54	12.784	80	12.784	58	12.784	51	12.784	50	12.784	75	12.784	80	12.784	69	12.784	94	12.784	69	12.784	64	12.784	57	12.784	52	12.784	61
12.798	77	12.798	91	12.798	65	12.798	62	12.798	50	12.798	64	12.798	52	12.798	48	12.798	104	12.798	65	12.798	82	12.798	52	12.798	84	12.798	57	12.798	50	12.798	50	12.798	76	12.798	75	12.798	69	12.798	85	12.798	65	12.798	65	12.798	59	12.798	50	12.798	61
12.812	76	12.812	88	12.812	66	12.812	61	12.812	53	12.812	60	12.812	50	12.812	46	12.812	104	12.812	63	12.812	83	12.812	54	12.812	77	12.812	61	12.812	50	12.812	55	12.812	77	12.812	80	12.812	70	12.812	89	12.812	69	12.812	61	12.812	61	12.812	55	12.812	65
12.826	75	12.826	85	12.826	67	12.826	60	12.826	56	12.826	56	12.826	49	12.826	44	12.826	105	12.826	60	12.826	85	12.826	57	12.826	70	12.826	64	12.826	50	12.826	60	12.826	78	12.826	85	12.826	72	12.826	93	12.826	74	12.826	57	12.826	63	12.826	60	12.826	71
12.84	80	12.84	83	12.84	68	12.84	60	12.84	56	12.84	52	12.84	47	12.84	43	12.84	98	12.84	65	12.84	85	12.84	57	12.84	71	12.84	63	12.84	49	12.84	56	12.84	77	12.84	83	12.84	75	12.84	89	12.84	78	12.84	56	12.84	65	12.84	59	12.84	67
12.854	87	12.854	83	12.854	67	12.854	61	12.854	54	12.854	49	12.854	46	12.854	43	12.854	89	12.854	73	12.854	84	12.854	55	12.854	76	12.854	60	12.854	47	12.854	48	12.854	74	12.854	79	12.854	79	12.854	81	12.854	81	12.854	56	12.854	68	12.854	57	12.854	61
12.868	90	12.868	83	12.868	70	12.868	65	12.868	52	12.868	53	12.868	45	12.868	45	12.868	85	12.868	76	12.868	83	12.868	53	12.868	78	12.868	60	12.868	46	12.868	46	12.868	73	12.868	78	12.868	77	12.868	76	12.868	81	12.868	58	12.868	69	12.868	55	12.868	59
12.882	91	12.882	85	12.882	75	12.882	73	12.882	51	12.882	62	12.882	46	12.882	49	12.882	86	12.882	76	12.882	80	12.882	49	12.882	80	12.882	64	12.882	45	12.882	48	12.882	73	12.882	79	12.882	72	12.882	73	12.882	78	12.882	61	12.882	69	12.882	54	12.882	60
12.896	91	12.896	87	12.896	78	12.896	77	12.896	49	12.896	67	12.896	48	12.896	49	12.896	89	12.896	74	12.896	77	12.896	47	12.896	83	12.896	66	12.896	45	12.896	48	12.896	75	12.896	79	12.896	69	12.896	73	12.896	76	12.896	62	12.896	67	12.896	53	12.896	61
12.91	92	12.91	89	12.91	80	12.91	75	12.91	48	12.91	63	12.91	52	12.91	45	12.91	99	12.91	68	12.91	73	12.91	47	12.91	90	12.91	65	12.91	44	12.91	46	12.91	78	12.91	79	12.91	70	12.91	77	12.91	75	12.91	61	12.91	62	12.91	49	12.91	62
12.924	93	12.924	90	12.924	83	12.924	73	12.924	47	12.924	61	12.924	55	12.924	41	12.924	108	12.924	64	12.924	71	12.924	48	12.924	93	12.924	66	12.924	44	12.924	44	12.924	81	12.924	78	12.924	71	12.924	81	12.924	74	12.924	62	12.924	58	12.924	47	12.924	62
12.938	92	12.938	89	12.938	89	12.938	69	12.938	45	12.938	59	12.938	54	12.938	41	12.938	110	12.938	65	12.938	74	12.938	50	12.938	84	12.938	73	12.938	46	12.938	44	12.938	81	12.938	77	12.938	71	12.938	82	12.938	68	12.938	66	12.938	60	12.938	47	12.938	60
12.952	90	12.952	89	12.952	96	12.952	65	12.952	43	12.952	57	12.952	53	12.952	42	12.952	112	12.952	67	12.952	77	12.952	52	12.952	76	12.952	79	12.952	47	12.952	43	12.952	81	12.952	76	12.952	71	12.952	84	12.952	63	12.952	70	12.952	61	12.952	47	12.952	59
12.966	82	12.966	98	12.966	83	12.966	64	12.966	45	12.966	54	12.966	51	12.966	45	12.966	113	12.966	66	12.966	80	12.966	54	12.966	77	12.966	72	12.966	57	12.966	44	12.966	74	12.966	78	12.966	70	12.966	94	12.966	68	12.966	69	12.966	61	12.966	52	12.966	59
12.98	75	12.98	107	12.98	71	12.98	63	12.98	46	12.98	50	12.98	49	12.98	49	12.98	115	12.98	65	12.98	83	12.98	57	12.98	77	12.98	65	12.98	67	12.98	45	12.98	67	12.98	79	12.98	70	12.98	105	12.98	73	12.98	68	12.98	62	12.98	57	12.98	60
12.994	76	12.994	102	12.994	67	12.994	64	12.994	49	12.994	52	12.994	50	12.994	48	12.994	104	12.994	64	12.994	80	12.994	64	12.994	74	12.994	63	12.994	60	12.994	48	12.994	66	12.994	80	12.994	70	12.994	105	12.994	72	12.994	67	12.994	60	12.994	57	12.994	60
13.008	79	13.008	95	13.008	64	13.008	65	13.008	53	13.008	54	13.008	52	13.008	46	13.008	92	13.008	62	13.008	77	13.008	72	13.008	71	13.008	62	13.008	51	13.008	51	13.008	67	13.008	80	13.008	69	13.008	104	13.008	69	13.008	66	13.008	59	13.008	55	13.008	60
13.022	80	13.022	90	13.022	63	13.022	65	13.022	54	13.022	56	13.022	53	13.022	45	13.022	88	13.022	63	13.022	74	13.022	69	13.022	71	13.022	62	13.022	48	13.022	50	13.022	72	13.022	78	13.022	68	13.022	101	13.022	70	13.022	64	13.022	58	13.022	53	13.022	60
13.036	81	13.036	86	13.036	63	13.036	65	13.036	53	13.036	57	13.036	55	13.036	43	13.036	89	13.036	65	13.036	73	13.036	61	13.036	74	13.036	62	13.036	50	13.036	47	13.036	78	13.036	75	13.036	66	13.036	98	13.036	73	13.036	61	13.036	57	13.036	49	13.036	60
13.05	86	13.05	85	13.05	63	13.05	63	13.05	53	13.05	56	13.05	58	13.05	43	13.05	94	13.05	65	13.05	73	13.05	57	13.05	76	13.05	64	13.05	50	13.05	46	13.05	84	13.05	72	13.05	66	13.05	95	13.05	73	13.05	60	13.05	58	13.05	48	13.05	61
13.064	94	13.064	85	13.064	64	13.064	60	13.064	52	13.064	53	13.064	62	13.064	43	13.064	102	13.064	62	13.064	77	13.064	57	13.064	79	13.064	65	13.064	49	13.064	47	13.064	88	13.064	71	13.064	68	13.064	93	13.064	70	13.064	60	13.064	60	13.064	48	13.064	63
13.078	99	13.078	86	13.078	64	13.078	58	13.078	52	13.078	50	13.078	65	13.078	43	13.078	108	13.078	61	13.078	82	13.078	57	13.078	80	13.078	68	13.078	48	13.078	47	13.078	88	13.078	70	13.078	69	13.078	92	13.078	67	13.078	59	13.078	61	13.078	47	13.078	66
13.092	95	13.092	87	13.092	66	13.092	58	13.092	56	13.092	50	13.092	65	13.092	44	13.092	108	13.092	64	13.092	87	13.092	56	13.092	80	13.092	75	13.092	49	13.092	46	13.092	76	13.092	72	13.092	67	13.092	92	13.092	65	13.092	58	13.092	58	13.092	47	13.092	70
13.106	91	13.106	87	13.106	68	13.106	58	13.106	58	13.106	49	13.106	64	13.106	44	13.106	108	13.106	68	13.106	92	13.106	56	13.106	80	13.106	80	13.106	49	13.106	45	13.106	66	13.106	74	13.106	66	13.106	92	13.106	63	13.106	56	13.106	56	13.106	46	13.106	73
13.12	91	13.12	85	13.12	70	13.12	61	13.12	57	13.12	49	13.12	60	13.12	44	13.12	105	13.12	71	13.12	90	13.12	61	13.12	79	13.12	75	13.12	50	13.12	45	13.12	66	13.12	75	13.12	66	13.12	92	13.12	62	13.12	59	13.12	58	13.12	43	13.12	74
13.134	92	13.134	82	13.134	71	13.134	64	13.134	55	13.134	48	13.134	55	13.134	43	13.134	102	13.134	75	13.134	88	13.134	66	13.134	77	13.134	71	13.134	51	13.134	45	13.134	65	13.134	75	13.134	66	13.134	93	13.134	62	13.134	61	13.134	59	13.134	40	13.134	75
13.148	87	13.148	81	13.148	74	13.148	68	13.148	53	13.148	48	13.148	51	13.148	44	13.148	96	13.148	76	13.148	80	13.148	62	13.148	79	13.148	65	13.148	52	13.148	44	13.148	66	13.148	75	13.148	68	13.148	97	13.148	62	13.148	65	13.148	60	13.148	40	13.148	71
13.162	82	13.162	79	13.162	77	13.162	72	13.162	50	13.162	48	13.162	48	13.162	44	13.162	89	13.162	78	13.162	71	13.162	56	13.162	81	13.162	58	13.162	54	13.162	42	13.162	67	13.162	75	13.162	69	13.162	101	13.162	63	13.162	69	13.162	61	13.162	40	13.162	67
13.176	81	13.176	81	13.176	76	13.176	73	13.176	49	13.176	49	13.176	47	13.176	45	13.176	87	13.176	75	13.176	70	13.176	56	13.176	85	13.176	57	13.176	51	13.176	41	13.176	67	13.176	76	13.176	69	13.176	103	13.176	64	13.176	66	13.176	58	13.176	38	13.176	65
13.19	82	13.19	84	13.19	73	13.19	73	13.19	49	13.19	51	13.19	47	13.19	47	13.19	86	13.19	72	13.19	72	13.19	57	13.19	89	13.19	57	13.19	47	13.19	39	13.19	67	13.19	76	13.19	68	13.19	104	13.19	67	13.19	62	13.19	54	13.19	35	13.19	65
13.204	81	13.204	90	13.204	71	13.204	71	13.204	50	13.204	55	13.204	48	13.204	48	13.204	88	13.204	69	13.204	72	13.204	57	13.204	91	13.204	60	13.204	44	13.204	40	13.204	73	13.204	79	13.204	65	13.204	102	13.204	71	13.204	59	13.204	52	13.204	37	13.204	64
13.218	79	13.218	99	13.218	71	13.218	69	13.218	50	13.218	59	13.218	50	13.218	48	13.218	92	13.218	68	13.218	71	13.218	55	13.218	91	13.218	65	13.218	42	13.218	43	13.218	82	13.218	84	13.218	62	13.218	96	13.218	77	13.218	58	13.218	51	13.218	42	13.218	64
13.232	78	13.232	104	13.232	71	13.232	67	13.232	50	13.232	60	13.232	50	13.232	49	13.232	96	13.232	66	13.232	74	13.232	54	13.232	91	13.232	69	13.232	41	13.232	47	13.232	89	13.232	86	13.232	61	13.232	91	13.232	80	13.232	57	13.232	52	13.232	48	13.232	63
13.246	80	13.246	102	13.246	71	13.246	65	13.246	52	13.246	57	13.246	47	13.246	49	13.246	98	13.246	65	13.246	81	13.246	51	13.246	89	13.246	71	13.246	44	13.246	51	13.246	92	13.246	85	13.246	63	13.246	84	13.246	75	13.246	60	13.246	53	13.246	56	13.246	63
13.26	82	13.26	100	13.26	72	13.26	64	13.26	53	13.26	54	13.26	44	13.26	49	13.26	99	13.26	64	13.26	88	13.26	49	13.26	86	13.26	72	13.26	46	13.26	55	13.26	93	13.26	83	13.26	66	13.26	79	13.26	71	13.26	61	13.26	54	13.26	63	13.26	64
13.274	86	13.274	96	13.274	70	13.274	64	13.274	54	13.274	52	13.274	45	13.274	49	13.274	95	13.274	65	13.274	90	13.274	49	13.274	79	13.274	67	13.274	47	13.274	54	13.274	90	13.274	80	13.274	68	13.274	82	13.274	70	13.274	61	13.274	56	13.274	65	13.274	68
13.288	90	13.288	92	13.288	68	13.288	64	13.288	54	13.288	51	13.288	45	13.288	49	13.288	92	13.288	66	13.288	91	13.288	49	13.288	72	13.288	63	13.288	48	13.288	54	13.288	87	13.288	77	13.288	70	13.288	85	13.288	68	13.288	62	13.288	58	13.288	67	13.288	72
13.302	93	13.302	88	13.302	67	13.302	68	13.302	55	13.302	52	13.302	47	13.302	52	13.302	90	13.302	66	13.302	90	13.302	51	13.302	72	13.302	65	13.302	48	13.302	52	13.302	82	13.302	75	13.302	67	13.302	87	13.302	66	13.302	59	13.302	68	13.302	61	13.302	72
13.316	95	13.316	83	13.316	66	13.316	72	13.316	56	13.316	53	13.316	49	13.316	55	13.316	88	13.316	67	13.316	88	13.316	54	13.316	71	13.316	68	13.316	48	13.316	50	13.316	76	13.316	73	13.316	65	13.316	89	13.316	64	13.316	57	13.316	77	13.316	56	13.316	72
13.33	91	13.33	83	13.33	66	13.33	77	13.33	55	13.33	58	13.33	50	13.33	56	13.33	90	13.33	68	13.33	84	13.33	55	13.33	71	13.33	68	13.33	49	13.33	46	13.33	74	13.33	74	13.33	64	13.33	85	13.33	64	13.33	56	13.33	77	13.33	52	13.33	68
13.344	85	13.344	83	13.344	66	13.344	82	13.344	54	13.344	64	13.344	50	13.344	57	13.344	92	13.344	70	13.344	80	13.344	56	13.344	72	13.344	67	13.344	49	13.344	43	13.344	73	13.344	75	13.344	64	13.344	80	13.344	65	13.344	55	13.344	73	13.344	48	13.344	64
13.358	82	13.358	82	13.358	67	13.358	82	13.358	52	13.358	67	13.358	50	13.358	54	13.358	95	13.358	70	13.358	80	13.358	56	13.358	73	13.358	65	13.358	50	13.358	40	13.358	73	13.358	76	13.358	65	13.358	77	13.358	67	13.358	55	13.358	69	13.358	48	13.358	61
13.372	81	13.372	81	13.372	67	13.372	80	13.372	49	13.372	67	13.372	51	13.372	48	13.372	99	13.372	68	13.372	81	13.372	56	13.372	75	13.372	64	13.372	50	13.372	38	13.372	73	13.372	77	13.372	67	13.372	76	13.372	69	13.372	55	13.372	63	13.372	49	13.372	59
13.386	80	13.386	80	13.386	67	13.386	77	13.386	47	13.386	64	13.386	51	13.386	45	13.386	103	13.386	66	13.386	81	13.386	57	13.386	77	13.386	63	13.386	49	13.386	37	13.386	73	13.386	77	13.386	69	13.386	75	13.386	70	13.386	57	13.386	61	13.386	49	13.386	58
13.4	80	13.4	81	13.4	67	13.4	73	13.4	46	13.4	58	13.4	51	13.4	43	13.4	107	13.4	61	13.4	79	13.4	59	13.4	78	13.4	62	13.4	48	13.4	37	13.4	73	13.4	78	13.4	69	13.4	76	13.4	71	13.4	59	13.4	62	13.4	48	13.4	58
13.414	80	13.414	82	13.414	68	13.414	69	13.414	45	13.414	52	13.414	51	13.414	43	13.414	109	13.414	58	13.414	78	13.414	61	13.414	79	13.414	60	13.414	47	13.414	38	13.414	73	13.414	77	13.414	70	13.414	76	13.414	71	13.414	61	13.414	63	13.414	48	13.414	58
13.428	80	13.428	84	13.428	70	13.428	66	13.428	47	13.428	51	13.428	51	13.428	46	13.428	106	13.428	57	13.428	79	13.428	64	13.428	81	13.428	59	13.428	46	13.428	40	13.428	73	13.428	75	13.428	70	13.428	79	13.428	70	13.428	62	13.428	63	13.428	47	13.428	58
13.442	79	13.442	86	13.442	72	13.442	63	13.442	49	13.442	50	13.442	50	13.442	49	13.442	103	13.442	57	13.442	80	13.442	67	13.442	82	13.442	57	13.442	45	13.442	41	13.442	72	13.442	72	13.442	70	13.442	81	13.442	70	13.442	63	13.442	62	13.442	47	13.442	59
13.456	78	13.456	87	13.456	76	13.456	62	13.456	53	13.456	50	13.456	51	13.456	49	13.456	96	13.456	62	13.456	78	13.456	64	13.456	80	13.456	59	13.456	46	13.456	43	13.456	72	13.456	69	13.456	70	13.456	83	13.456	69	13.456	62	13.456	65	13.456	46	13.456	60
13.47	76	13.47	89	13.47	79	13.47	61	13.47	57	13.47	49	13.47	51	13.47	49	13.47	90	13.47	67	13.47	77	13.47	61	13.47	77	13.47	61	13.47	47	13.47	45	13.47	73	13.47	66	13.47	70	13.47	85	13.47	69	13.47	61	13.47	67	13.47	44	13.47	62
13.484	76	13.484	86	13.484	75	13.484	62	13.484	58	13.484	49	13.484	50	13.484	48	13.484	87	13.484	68	13.484	76	13.484	58	13.484	78	13.484	62	13.484	47	13.484	46	13.484	71	13.484	66	13.484	70	13.484	87	13.484	68	13.484	60	13.484	69	13.484	43	13.484	62
13.498	76	13.498	83	13.498	70	13.498	62	13.498	58	13.498	49	13.498	48	13.498	47	13.498	84	13.498	69	13.498	76	13.498	55	13.498	79	13.498	62	13.498	47	13.498	47	13.498	70	13.498	66	13.498	69	13.498	89	13.498	68	13.498	59	13.498	71	13.498	43	13.498	63
13.512	76	13.512	82	13.512	68	13.512	62	13.512	56	13.512	48	13.512	45	13.512	47	13.512	87	13.512	68	13.512	76	13.512	54	13.512	82	13.512	59	13.512	47	13.512	45	13.512	71	13.512	68	13.512	68	13.512	90	13.512	67	13.512	58	13.512	69	13.512	44	13.512	62
13.526	76	13.526	83	13.526	67	13.526	61	13.526	53	13.526	48	13.526	42	13.526	48	13.526	92	13.526	65	13.526	76	13.526	54	13.526	85	13.526	56	13.526	45	13.526	44	13.526	74	13.526	70	13.526	66	13.526	91	13.526	66	13.526	58	13.526	65	13.526	46	13.526	61
13.54	77	13.54	85	13.54	67	13.54	63	13.54	51	13.54	49	13.54	41	13.54	47	13.54	97	13.54	64	13.54	76	13.54	55	13.54	85	13.54	54	13.54	45	13.54	42	13.54	78	13.54	72	13.54	65	13.54	91	13.54	65	13.54	59	13.54	61	13.54	47	13.54	61
13.554	76	13.554	89	13.554	70	13.554	65	13.554	50	13.554	50	13.554	40	13.554	47	13.554	102	13.554	64	13.554	75	13.554	56	13.554	82	13.554	53	13.554	46	13.554	40	13.554	84	13.554	75	13.554	63	13.554	88	13.554	65	13.554	61	13.554	57	13.554	47	13.554	63
13.568	77	13.568	93	13.568	72	13.568	67	13.568	49	13.568	52	13.568	40	13.568	46	13.568	104	13.568	64	13.568	76	13.568	57	13.568	79	13.568	54	13.568	47	13.568	38	13.568	87	13.568	77	13.568	62	13.568	86	13.568	66	13.568	63	13.568	55	13.568	46	13.568	64
13.582	81	13.582	96	13.582	73	13.582	66	13.582	50	13.582	54	13.582	42	13.582	47	13.582	103	13.582	64	13.582	78	13.582	55	13.582	75	13.582	55	13.582	48	13.582	38	13.582	84	13.582	79	13.582	61	13.582	83	13.582	66	13.582	63	13.582	55	13.582	43	13.582	63
13.596	83	13.596	97	13.596	74	13.596	66	13.596	50	13.596	55	13.596	43	13.596	47	13.596	101	13.596	63	13.596	80	13.596	54	13.596	72	13.596	57	13.596	49	13.596	39	13.596	81	13.596	82	13.596	61	13.596	80	13.596	66	13.596	63	13.596	55	13.596	41	13.596	63
13.61	84	13.61	93	13.61	73	13.61	63	13.61	49	13.61	54	13.61	44	13.61	47	13.61	97	13.61	63	13.61	81	13.61	52	13.61	74	13.61	59	13.61	48	13.61	40	13.61	75	13.61	86	13.61	62	13.61	81	13.61	65	13.61	61	13.61	57	13.61	41	13.61	61
13.624	84	13.624	89	13.624	72	13.624	61	13.624	49	13.624	52	13.624	44	13.624	48	13.624	93	13.624	63	13.624	81	13.624	50	13.624	75	13.624	62	13.624	48	13.624	42	13.624	69	13.624	91	13.624	64	13.624	81	13.624	64	13.624	59	13.624	60	13.624	41	13.624	60
13.638	82	13.638	85	13.638	69	13.638	60	13.638	49	13.638	52	13.638	46	13.638	47	13.638	92	13.638	63	13.638	81	13.638	51	13.638	78	13.638	62	13.638	46	13.638	43	13.638	67	13.638	86	13.638	68	13.638	83	13.638	64	13.638	59	13.638	59	13.638	42	13.638	60
13.652	79	13.652	81	13.652	66	13.652	59	13.652	49	13.652	53	13.652	47	13.652	47	13.652	91	13.652	63	13.652	80	13.652	53	13.652	81	13.652	62	13.652	45	13.652	45	13.652	66	13.652	81	13.652	72	13.652	84	13.652	64	13.652	58	13.652	58	13.652	43	13.652	59
13.666	77	13.666	81	13.666	65	13.666	59	13.666	51	13.666	53	13.666	48	13.666	47	13.666	92	13.666	62	13.666	79	13.666	56	13.666	83	13.666	60	13.666	46	13.666	45	13.666	67	13.666	79	13.666	73	13.666	86	13.666	67	13.666	58	13.666	57	13.666	44	13.666	60
13.68	75	13.68	83	13.68	65	13.68	59	13.68	53	13.68	54	13.68	49	13.68	46	13.68	93	13.68	61	13.68	78	13.68	59	13.68	85	13.68	58	13.68	47	13.68	45	13.68	70	13.68	78	13.68	73	13.68	87	13.68	70	13.68	58	13.68	55	13.68	45	13.68	62
13.694	75	13.694	85	13.694	63	13.694	60	13.694	54	13.694	54	13.694	50	13.694	46	13.694	95	13.694	61	13.694	79	13.694	61	13.694	86	13.694	59	13.694	47	13.694	48	13.694	75	13.694	77	13.694	73	13.694	89	13.694	75	13.694	57	13.694	54	13.694	47	13.694	62
13.708	76	13.708	87	13.708	61	13.708	62	13.708	54	13.708	54	13.708	49	13.708	46	13.708	97	13.708	61	13.708	81	13.708	61	13.708	86	13.708	60	13.708	46	13.708	51	13.708	82	13.708	75	13.708	74	13.708	90	13.708	79	13.708	56	13.708	54	13.708	49	13.708	62
13.722	76	13.722	87	13.722	61	13.722	63	13.722	55	13.722	55	13.722	49	13.722	47	13.722	100	13.722	62	13.722	82	13.722	60	13.722	84	13.722	61	13.722	44	13.722	54	13.722	84	13.722	74	13.722	74	13.722	90	13.722	79	13.722	55	13.722	55	13.722	51	13.722	60
13.736	78	13.736	84	13.736	62	13.736	63	13.736	55	13.736	58	13.736	49	13.736	48	13.736	105	13.736	62	13.736	81	13.736	57	13.736	78	13.736	60	13.736	42	13.736	54	13.736	79	13.736	74	13.736	74	13.736	89	13.736	74	13.736	53	13.736	57	13.736	51	13.736	57
13.75	79	13.75	82	13.75	63	13.75	64	13.75	56	13.75	60	13.75	50	13.75	49	13.75	108	13.75	62	13.75	80	13.75	54	13.75	74	13.75	59	13.75	41	13.75	52	13.75	75	13.75	73	13.75	75	13.75	88	13.75	69	13.75	53	13.75	59	13.75	50	13.75	55
13.764	81	13.764	82	13.764	66	13.764	63	13.764	55	13.764	62	13.764	49	13.764	47	13.764	106	13.764	64	13.764	78	13.764	49	13.764	72	13.764	61	13.764	42	13.764	48	13.764	75	13.764	72	13.764	76	13.764	86	13.764	67	13.764	57	13.764	61	13.764	48	13.764	54
13.778	83	13.778	81	13.778	68	13.778	63	13.778	55	13.778	64	13.778	48	13.778	45	13.778	105	13.778	65	13.778	77	13.778	45	13.778	71	13.778	63	13.778	43	13.778	43	13.778	74	13.778	71	13.778	77	13.778	84	13.778	65	13.778	62	13.778	63	13.778	45	13.778	54
13.792	84	13.792	81	13.792	67	13.792	63	13.792	55	13.792	62	13.792	49	13.792	45	13.792	101	13.792	64	13.792	77	13.792	46	13.792	70	13.792	63	13.792	45	13.792	42	13.792	73	13.792	69	13.792	75	13.792	82	13.792	64	13.792	63	13.792	69	13.792	46	13.792	56
13.806	86	13.806	80	13.806	65	13.806	63	13.806	55	13.806	61	13.806	51	13.806	45	13.806	98	13.806	64	13.806	77	13.806	47	13.806	70	13.806	62	13.806	48	13.806	41	13.806	73	13.806	67	13.806	73	13.806	81	13.806	63	13.806	65	13.806	74	13.806	46	13.806	58
13.82	84	13.82	79	13.82	65	13.82	69	13.82	55	13.82	57	13.82	54	13.82	44	13.82	97	13.82	61	13.82	79	13.82	50	13.82	72	13.82	61	13.82	48	13.82	40	13.82	73	13.82	71	13.82	73	13.82	78	13.82	60	13.82	64	13.82	69	13.82	45	13.82	59
13.834	82	13.834	77	13.834	64	13.834	76	13.834	54	13.834	52	13.834	58	13.834	43	13.834	96	13.834	58	13.834	81	13.834	52	13.834	74	13.834	61	13.834	47	13.834	39	13.834	73	13.834	77	13.834	73	13.834	75	13.834	58	13.834	63	13.834	62	13.834	44	13.834	61
13.848	79	13.848	75	13.848	65	13.848	77	13.848	54	13.848	51	13.848	56	13.848	42	13.848	102	13.848	57	13.848	85	13.848	53	13.848	75	13.848	60	13.848	49	13.848	40	13.848	73	13.848	79	13.848	71	13.848	78	13.848	58	13.848	62	13.848	59	13.848	44	13.848	61
13.862	76	13.862	71	13.862	67	13.862	75	13.862	54	13.862	50	13.862	52	13.862	42	13.862	110	13.862	57	13.862	90	13.862	54	13.862	75	13.862	60	13.862	50	13.862	41	13.862	73	13.862	81	13.862	69	13.862	83	13.862	60	13.862	60	13.862	57	13.862	43	13.862	60
13.876	75	13.876	72	13.876	69	13.876	73	13.876	54	13.876	50	13.876	47	13.876	44	13.876	116	13.876	58	13.876	92	13.876	55	13.876	75	13.876	58	13.876	50	13.876	41	13.876	73	13.876	80	13.876	69	13.876	86	13.876	63	13.876	58	13.876	56	13.876	44	13.876	59
13.89	76	13.89	75	13.89	70	13.89	69	13.89	54	13.89	51	13.89	42	13.89	46	13.89	117	13.89	58	13.89	92	13.89	55	13.89	75	13.89	54	13.89	49	13.89	41	13.89	73	13.89	78	13.89	71	13.89	86	13.89	68	13.89	55	13.89	55	13.89	45	13.89	57
13.904	77	13.904	80	13.904	70	13.904	67	13.904	54	13.904	51	13.904	39	13.904	48	13.904	114	13.904	59	13.904	91	13.904	56	13.904	76	13.904	51	13.904	47	13.904	42	13.904	72	13.904	76	13.904	72	13.904	87	13.904	70	13.904	52	13.904	56	13.904	45	13.904	55
13.918	76	13.918	90	13.918	68	13.918	66	13.918	54	13.918	51	13.918	42	13.918	49	13.918	103	13.918	61	13.918	87	13.918	56	13.918	83	13.918	51	13.918	44	13.918	44	13.918	70	13.918	75	13.918	74	13.918	91	13.918	66	13.918	50	13.918	59	13.918	46	13.918	54
13.932	75	13.932	98	13.932	65	13.932	64	13.932	54	13.932	52	13.932	44	13.932	49	13.932	93	13.932	62	13.932	83	13.932	56	13.932	89	13.932	51	13.932	43	13.932	45	13.932	68	13.932	74	13.932	75	13.932	94	13.932	62	13.932	49	13.932	62	13.932	46	13.932	53
13.946	73	13.946	101	13.946	64	13.946	63	13.946	55	13.946	52	13.946	46	13.946	47	13.946	92	13.946	64	13.946	80	13.946	57	13.946	88	13.946	54	13.946	45	13.946	45	13.946	70	13.946	74	13.946	76	13.946	94	13.946	57	13.946	54	13.946	60	13.946	45	13.946	56
13.96	71	13.96	104	13.96	63	13.96	62	13.96	56	13.96	53	13.96	48	13.96	45	13.96	90	13.96	65	13.96	77	13.96	57	13.96	87	13.96	56	13.96	47	13.96	45	13.96	72	13.96	74	13.96	78	13.96	94	13.96	52	13.96	59	13.96	58	13.96	44	13.96	58
13.974	73	13.974	95	13.974	61	13.974	62	13.974	57	13.974	57	13.974	48	13.974	45	13.974	93	13.974	62	13.974	77	13.974	57	13.974	82	13.974	54	13.974	46	13.974	44	13.974	71	13.974	76	13.974	77	13.974	94	13.974	56	13.974	63	13.974	57	13.974	45	13.974	57
13.988	76	13.988	86	13.988	60	13.988	63	13.988	58	13.988	61	13.988	48	13.988	44	13.988	96	13.988	58	13.988	77	13.988	56	13.988	77	13.988	52	13.988	45	13.988	44	13.988	70	13.988	78	13.988	75	13.988	94	13.988	59	13.988	66	13.988	55	13.988	46	13.988	56
14.002	77	14.002	85	14.002	62	14.002	64	14.002	58	14.002	64	14.002	46	14.002	45	14.002	97	14.002	55	14.002	75	14.002	57	14.002	74	14.002	51	14.002	47	14.002	42	14.002	69	14.002	76	14.002	74	14.002	93	14.002	61	14.002	65	14.002	55	14.002	51	14.002	55
14.016	77	14.016	87	14.016	65	14.016	65	14.016	58	14.016	67	14.016	44	14.016	47	14.016	98	14.016	53	14.016	74	14.016	57	14.016	73	14.016	51	14.016	49	14.016	40	14.016	67	14.016	73	14.016	72	14.016	92	14.016	62	14.016	61	14.016	56	14.016	57	14.016	54
14.03	80	14.03	86	14.03	66	14.03	64	14.03	56	14.03	67	14.03	43	14.03	47	14.03	96	14.03	55	14.03	71	14.03	57	14.03	73	14.03	51	14.03	49	14.03	40	14.03	65	14.03	70	14.03	70	14.03	90	14.03	62	14.03	58	14.03	55	14.03	57	14.03	55
14.044	84	14.044	85	14.044	65	14.044	61	14.044	54	14.044	63	14.044	45	14.044	45	14.044	91	14.044	60	14.044	68	14.044	57	14.044	76	14.044	52	14.044	48	14.044	42	14.044	64	14.044	68	14.044	67	14.044	87	14.044	62	14.044	55	14.044	53	14.044	52	14.044	57
14.058	87	14.058	82	14.058	66	14.058	60	14.058	52	14.058	60	14.058	46	14.058	43	14.058	90	14.058	63	14.058	67	14.058	56	14.058	79	14.058	53	14.058	48	14.058	42	14.058	65	14.058	66	14.058	66	14.058	85	14.058	63	14.058	54	14.058	53	14.058	49	14.058	59
14.072	85	14.072	79	14.072	68	14.072	59	14.072	51	14.072	57	14.072	46	14.072	42	14.072	93	14.072	61	14.072	68	14.072	54	14.072	85	14.072	57	14.072	49	14.072	42	14.072	68	14.072	66	14.072	68	14.072	83	14.072	65	14.072	55	14.072	53	14.072	46	14.072	62
14.086	84	14.086	79	14.086	70	14.086	60	14.086	50	14.086	54	14.086	46	14.086	40	14.086	97	14.086	59	14.086	69	14.086	53	14.086	89	14.086	59	14.086	49	14.086	42	14.086	71	14.086	66	14.086	70	14.086	82	14.086	67	14.086	56	14.086	53	14.086	45	14.086	64
14.1	86	14.1	91	14.1	70	14.1	68	14.1	51	14.1	53	14.1	44	14.1	38	14.1	104	14.1	60	14.1	73	14.1	58	14.1	82	14.1	56	14.1	48	14.1	42	14.1	72	14.1	66	14.1	71	14.1	84	14.1	65	14.1	53	14.1	53	14.1	45	14.1	64
14.114	88	14.114	102	14.114	70	14.114	76	14.114	53	14.114	52	14.114	43	14.114	37	14.114	111	14.114	60	14.114	78	14.114	62	14.114	75	14.114	53	14.114	46	14.114	42	14.114	73	14.114	67	14.114	73	14.114	87	14.114	64	14.114	50	14.114	53	14.114	44	14.114	63
14.128	85	14.128	102	14.128	67	14.128	76	14.128	55	14.128	53	14.128	44	14.128	40	14.128	107	14.128	60	14.128	85	14.128	60	14.128	74	14.128	51	14.128	44	14.128	43	14.128	76	14.128	71	14.128	72	14.128	90	14.128	67	14.128	52	14.128	53	14.128	46	14.128	64
14.142	82	14.142	101	14.142	63	14.142	76	14.142	57	14.142	54	14.142	45	14.142	42	14.142	104	14.142	60	14.142	93	14.142	58	14.142	74	14.142	49	14.142	43	14.142	43	14.142	80	14.142	74	14.142	70	14.142	93	14.142	70	14.142	53	14.142	54	14.142	48	14.142	64
14.156	81	14.156	105	14.156	63	14.156	73	14.156	56	14.156	52	14.156	45	14.156	43	14.156	97	14.156	62	14.156	86	14.156	54	14.156	75	14.156	51	14.156	45	14.156	42	14.156	79	14.156	75	14.156	72	14.156	98	14.156	69	14.156	58	14.156	54	14.156	47	14.156	66
14.17	81	14.17	109	14.17	65	14.17	69	14.17	54	14.17	50	14.17	44	14.17	43	14.17	91	14.17	64	14.17	76	14.17	50	14.17	77	14.17	53	14.17	48	14.17	40	14.17	77	14.17	75	14.17	75	14.17	103	14.17	67	14.17	63	14.17	54	14.17	45	14.17	68
14.184	80	14.184	107	14.184	65	14.184	68	14.184	52	14.184	51	14.184	43	14.184	43	14.184	87	14.184	67	14.184	71	14.184	48	14.184	75	14.184	54	14.184	48	14.184	41	14.184	75	14.184	75	14.184	73	14.184	104	14.184	67	14.184	62	14.184	55	14.184	46	14.184	68
14.198	78	14.198	101	14.198	64	14.198	69	14.198	50	14.198	52	14.198	43	14.198	41	14.198	85	14.198	68	14.198	68	14.198	46	14.198	71	14.198	54	14.198	46	14.198	44	14.198	73	14.198	75	14.198	70	14.198	105	14.198	68	14.198	58	14.198	57	14.198	48	14.198	67
14.212	78	14.212	96	14.212	65	14.212	69	14.212	48	14.212	54	14.212	43	14.212	41	14.212	84	14.212	69	14.212	69	14.212	46	14.212	71	14.212	54	14.212	46	14.212	46	14.212	71	14.212	76	14.212	68	14.212	99	14.212	68	14.212	57	14.212	57	14.212	49	14.212	64
14.226	78	14.226	91	14.226	67	14.226	68	14.226	47	14.226	54	14.226	43	14.226	42	14.226	83	14.226	68	14.226	74	14.226	47	14.226	73	14.226	52	14.226	46	14.226	46	14.226	67	14.226	79	14.226	68	14.226	88	14.226	69	14.226	61	14.226	55	14.226	48	14.226	61
14.24	80	14.24	87	14.24	70	14.24	67	14.24	47	14.24	54	14.24	43	14.24	42	14.24	85	14.24	67	14.24	76	14.24	49	14.24	75	14.24	53	14.24	48	14.24	45	14.24	64	14.24	79	14.24	69	14.24	79	14.24	68	14.24	62	14.24	53	14.24	47	14.24	58
14.254	84	14.254	88	14.254	75	14.254	67	14.254	47	14.254	53	14.254	41	14.254	44	14.254	91	14.254	65	14.254	70	14.254	52	14.254	76	14.254	59	14.254	50	14.254	44	14.254	63	14.254	76	14.254	75	14.254	77	14.254	65	14.254	59	14.254	53	14.254	46	14.254	57
14.268	87	14.268	90	14.268	79	14.268	66	14.268	48	14.268	51	14.268	39	14.268	45	14.268	97	14.268	63	14.268	65	14.268	55	14.268	77	14.268	64	14.268	52	14.268	42	14.268	63	14.268	73	14.268	82	14.268	75	14.268	62	14.268	55	14.268	53	14.268	46	14.268	57
14.282	83	14.282	91	14.282	77	14.282	65	14.282	52	14.282	50	14.282	43	14.282	46	14.282	95	14.282	60	14.282	71	14.282	56	14.282	77	14.282	64	14.282	51	14.282	42	14.282	66	14.282	73	14.282	92	14.282	77	14.282	65	14.282	53	14.282	58	14.282	46	14.282	60
14.296	79	14.296	92	14.296	76	14.296	64	14.296	56	14.296	50	14.296	46	14.296	47	14.296	93	14.296	58	14.296	76	14.296	58	14.296	76	14.296	64	14.296	50	14.296	42	14.296	70	14.296	73	14.296	102	14.296	79	14.296	69	14.296	51	14.296	63	14.296	45	14.296	62
14.31	78	14.31	93	14.31	76	14.31	64	14.31	54	14.31	48	14.31	46	14.31	47	14.31	93	14.31	56	14.31	77	14.31	55	14.31	81	14.31	65	14.31	49	14.31	39	14.31	72	14.31	72	14.31	94	14.31	83	14.31	70	14.31	49	14.31	63	14.31	45	14.31	61
14.324	78	14.324	94	14.324	76	14.324	63	14.324	52	14.324	46	14.324	45	14.324	46	14.324	93	14.324	54	14.324	77	14.324	52	14.324	86	14.324	65	14.324	47	14.324	36	14.324	74	14.324	72	14.324	85	14.324	87	14.324	71	14.324	46	14.324	62	14.324	45	14.324	59
14.338	77	14.338	90	14.338	73	14.338	61	14.338	51	14.338	46	14.338	45	14.338	43	14.338	96	14.338	57	14.338	77	14.338	53	14.338	88	14.338	63	14.338	45	14.338	38	14.338	73	14.338	70	14.338	79	14.338	92	14.338	70	14.338	49	14.338	60	14.338	44	14.338	58
14.352	75	14.352	85	14.352	70	14.352	59	14.352	49	14.352	46	14.352	45	14.352	40	14.352	101	14.352	61	14.352	77	14.352	55	14.352	87	14.352	59	14.352	42	14.352	42	14.352	71	14.352	67	14.352	74	14.352	96	14.352	67	14.352	53	14.352	57	14.352	44	14.352	58
14.366	75	14.366	83	14.366	68	14.366	57	14.366	48	14.366	49	14.366	45	14.366	39	14.366	99	14.366	65	14.366	77	14.366	55	14.366	86	14.366	57	14.366	40	14.366	43	14.366	73	14.366	66	14.366	71	14.366	94	14.366	67	14.366	55	14.366	56	14.366	44	14.366	58
14.38	76	14.38	85	14.38	69	14.38	55	14.38	48	14.38	52	14.38	44	14.38	39	14.38	93	14.38	68	14.38	78	14.38	53	14.38	83	14.38	56	14.38	37	14.38	41	14.38	77	14.38	67	14.38	67	14.38	85	14.38	67	14.38	56	14.38	57	14.38	46	14.38	58
14.394	77	14.394	86	14.394	71	14.394	54	14.394	47	14.394	55	14.394	44	14.394	41	14.394	91	14.394	69	14.394	78	14.394	51	14.394	80	14.394	56	14.394	36	14.394	40	14.394	79	14.394	68	14.394	65	14.394	79	14.394	68	14.394	56	14.394	59	14.394	46	14.394	59
14.408	78	14.408	87	14.408	74	14.408	54	14.408	46	14.408	55	14.408	43	14.408	46	14.408	94	14.408	67	14.408	77	14.408	49	14.408	77	14.408	58	14.408	36	14.408	39	14.408	77	14.408	68	14.408	64	14.408	79	14.408	69	14.408	55	14.408	61	14.408	43	14.408	60
14.422	79	14.422	88	14.422	76	14.422	54	14.422	46	14.422	55	14.422	43	14.422	50	14.422	96	14.422	64	14.422	76	14.422	47	14.422	74	14.422	59	14.422	37	14.422	39	14.422	76	14.422	69	14.422	64	14.422	78	14.422	69	14.422	54	14.422	63	14.422	40	14.422	61
14.436	77	14.436	87	14.436	74	14.436	55	14.436	47	14.436	52	14.436	44	14.436	47	14.436	94	14.436	61	14.436	76	14.436	45	14.436	71	14.436	58	14.436	39	14.436	40	14.436	76	14.436	72	14.436	67	14.436	79	14.436	70	14.436	56	14.436	61	14.436	40	14.436	65
14.45	76	14.45	87	14.45	73	14.45	57	14.45	48	14.45	49	14.45	44	14.45	45	14.45	92	14.45	58	14.45	77	14.45	44	14.45	68	14.45	58	14.45	41	14.45	42	14.45	75	14.45	75	14.45	70	14.45	80	14.45	70	14.45	59	14.45	60	14.45	39	14.45	68
14.464	76	14.464	92	14.464	70	14.464	58	14.464	49	14.464	50	14.464	45	14.464	42	14.464	94	14.464	59	14.464	74	14.464	47	14.464	68	14.464	56	14.464	44	14.464	42	14.464	72	14.464	76	14.464	69	14.464	81	14.464	69	14.464	59	14.464	60	14.464	38	14.464	68
14.478	76	14.478	97	14.478	68	14.478	60	14.478	50	14.478	52	14.478	46	14.478	39	14.478	97	14.478	59	14.478	72	14.478	50	14.478	67	14.478	54	14.478	46	14.478	41	14.478	69	14.478	78	14.478	69	14.478	82	14.478	69	14.478	58	14.478	60	14.478	37	14.478	67
14.492	79	14.492	94	14.492	68	14.492	61	14.492	49	14.492	51	14.492	46	14.492	39	14.492	100	14.492	59	14.492	72	14.492	51	14.492	65	14.492	53	14.492	47	14.492	40	14.492	69	14.492	75	14.492	69	14.492	82	14.492	68	14.492	58	14.492	59	14.492	40	14.492	66
14.506	81	14.506	90	14.506	69	14.506	62	14.506	48	14.506	50	14.506	46	14.506	38	14.506	104	14.506	59	14.506	72	14.506	52	14.506	64	14.506	53	14.506	49	14.506	38	14.506	70	14.506	71	14.506	69	14.506	81	14.506	67	14.506	57	14.506	59	14.506	44	14.506	66
14.52	80	14.52	86	14.52	69	14.52	64	14.52	47	14.52	50	14.52	46	14.52	40	14.52	107	14.52	59	14.52	73	14.52	53	14.52	64	14.52	53	14.52	48	14.52	37	14.52	71	14.52	71	14.52	70	14.52	79	14.52	66	14.52	58	14.52	56	14.52	45	14.52	66
14.534	77	14.534	82	14.534	69	14.534	67	14.534	46	14.534	50	14.534	46	14.534	42	14.534	109	14.534	60	14.534	74	14.534	53	14.534	66	14.534	53	14.534	45	14.534	36	14.534	72	14.534	73	14.534	70	14.534	77	14.534	63	14.534	59	14.534	50	14.534	44	14.534	67
14.548	75	14.548	80	14.548	70	14.548	69	14.548	45	14.548	50	14.548	45	14.548	44	14.548	107	14.548	61	14.548	75	14.548	55	14.548	68	14.548	52	14.548	43	14.548	36	14.548	73	14.548	76	14.548	71	14.548	76	14.548	62	14.548	59	14.548	49	14.548	44	14.548	67
14.562	74	14.562	81	14.562	70	14.562	69	14.562	46	14.562	50	14.562	44	14.562	45	14.562	99	14.562	63	14.562	76	14.562	58	14.562	70	14.562	49	14.562	41	14.562	37	14.562	74	14.562	80	14.562	70	14.562	77	14.562	61	14.562	59	14.562	51	14.562	42	14.562	67
14.576	73	14.576	84	14.576	70	14.576	68	14.576	45	14.576	49	14.576	43	14.576	46	14.576	93	14.576	64	14.576	77	14.576	61	14.576	71	14.576	48	14.576	40	14.576	38	14.576	74	14.576	82	14.576	70	14.576	78	14.576	61	14.576	59	14.576	53	14.576	42	14.576	66
14.59	75	14.59	89	14.59	70	14.59	65	14.59	42	14.59	45	14.59	41	14.59	44	14.59	91	14.59	63	14.59	78	14.59	61	14.59	69	14.59	48	14.59	39	14.59	40	14.59	75	14.59	81	14.59	69	14.59	82	14.59	62	14.59	57	14.59	55	14.59	42	14.59	66
14.604	77	14.604	95	14.604	69	14.604	63	14.604	40	14.604	41	14.604	40	14.604	43	14.604	91	14.604	61	14.604	79	14.604	61	14.604	67	14.604	48	14.604	39	14.604	42	14.604	76	14.604	81	14.604	69	14.604	84	14.604	64	14.604	56	14.604	57	14.604	42	14.604	65
14.618	78	14.618	100	14.618	71	14.618	63	14.618	41	14.618	41	14.618	41	14.618	42	14.618	96	14.618	60	14.618	79	14.618	60	14.618	67	14.618	50	14.618	42	14.618	43	14.618	76	14.618	81	14.618	69	14.618	84	14.618	66	14.618	55	14.618	55	14.618	42	14.618	60
14.632	79	14.632	104	14.632	73	14.632	64	14.632	42	14.632	40	14.632	42	14.632	40	14.632	102	14.632	58	14.632	78	14.632	60	14.632	68	14.632	52	14.632	44	14.632	45	14.632	77	14.632	82	14.632	70	14.632	83	14.632	67	14.632	54	14.632	53	14.632	41	14.632	55
14.646	79	14.646	99	14.646	74	14.646	64	14.646	45	14.646	40	14.646	44	14.646	42	14.646	107	14.646	58	14.646	76	14.646	60	14.646	70	14.646	54	14.646	45	14.646	43	14.646	78	14.646	82	14.646	72	14.646	87	14.646	66	14.646	54	14.646	53	14.646	40	14.646	56
14.66	79	14.66	92	14.66	74	14.66	65	14.66	48	14.66	40	14.66	46	14.66	44	14.66	112	14.66	59	14.66	74	14.66	60	14.66	71	14.66	54	14.66	45	14.66	41	14.66	78	14.66	81	14.66	73	14.66	92	14.66	65	14.66	54	14.66	52	14.66	39	14.66	57
14.674	78	14.674	90	14.674	72	14.674	63	14.674	49	14.674	44	14.674	46	14.674	45	14.674	113	14.674	60	14.674	73	14.674	59	14.674	73	14.674	57	14.674	45	14.674	40	14.674	77	14.674	78	14.674	74	14.674	93	14.674	64	14.674	53	14.674	53	14.674	38	14.674	60
14.688	77	14.688	90	14.688	69	14.688	62	14.688	49	14.688	48	14.688	46	14.688	47	14.688	112	14.688	63	14.688	73	14.688	58	14.688	74	14.688	60	14.688	45	14.688	39	14.688	75	14.688	73	14.688	73	14.688	94	14.688	63	14.688	51	14.688	55	14.688	38	14.688	64
14.702	77	14.702	89	14.702	67	14.702	61	14.702	48	14.702	52	14.702	44	14.702	46	14.702	107	14.702	65	14.702	73	14.702	57	14.702	74	14.702	62	14.702	45	14.702	39	14.702	74	14.702	71	14.702	71	14.702	94	14.702	62	14.702	51	14.702	57	14.702	40	14.702	65
14.716	77	14.716	87	14.716	66	14.716	60	14.716	48	14.716	54	14.716	41	14.716	45	14.716	100	14.716	66	14.716	74	14.716	56	14.716	73	14.716	64	14.716	45	14.716	39	14.716	73	14.716	69	14.716	68	14.716	93	14.716	62	14.716	51	14.716	58	14.716	42	14.716	65
14.73	78	14.73	87	14.73	65	14.73	60	14.73	47	14.73	55	14.73	39	14.73	43	14.73	93	14.73	67	14.73	75	14.73	55	14.73	73	14.73	65	14.73	45	14.73	39	14.73	72	14.73	70	14.73	66	14.73	93	14.73	63	14.73	52	14.73	59	14.73	45	14.73	65
14.744	81	14.744	86	14.744	64	14.744	60	14.744	47	14.744	54	14.744	39	14.744	43	14.744	90	14.744	65	14.744	76	14.744	54	14.744	73	14.744	65	14.744	46	14.744	39	14.744	74	14.744	72	14.744	68	14.744	92	14.744	63	14.744	55	14.744	59	14.744	47	14.744	64
14.758	84	14.758	86	14.758	64	14.758	60	14.758	47	14.758	52	14.758	40	14.758	42	14.758	88	14.758	64	14.758	77	14.758	53	14.758	73	14.758	66	14.758	47	14.758	39	14.758	76	14.758	75	14.758	69	14.758	92	14.758	63	14.758	58	14.758	59	14.758	49	14.758	63
14.772	88	14.772	89	14.772	65	14.772	58	14.772	48	14.772	52	14.772	41	14.772	43	14.772	99	14.772	61	14.772	78	14.772	54	14.772	73	14.772	66	14.772	48	14.772	41	14.772	77	14.772	75	14.772	71	14.772	88	14.772	65	14.772	59	14.772	58	14.772	49	14.772	63
14.786	92	14.786	91	14.786	65	14.786	57	14.786	49	14.786	52	14.786	43	14.786	43	14.786	110	14.786	59	14.786	79	14.786	54	14.786	74	14.786	66	14.786	48	14.786	43	14.786	78	14.786	75	14.786	72	14.786	84	14.786	67	14.786	60	14.786	58	14.786	50	14.786	63
14.8	93	14.8	92	14.8	68	14.8	58	14.8	49	14.8	53	14.8	44	14.8	43	14.8	120	14.8	58	14.8	77	14.8	53	14.8	75	14.8	63	14.8	46	14.8	45	14.8	77	14.8	74	14.8	71	14.8	83	14.8	68	14.8	58	14.8	59	14.8	49	14.8	63
14.814	94	14.814	93	14.814	71	14.814	59	14.814	50	14.814	53	14.814	44	14.814	42	14.814	129	14.814	58	14.814	75	14.814	51	14.814	76	14.814	60	14.814	45	14.814	46	14.814	76	14.814	72	14.814	71	14.814	81	14.814	69	14.814	56	14.814	60	14.814	49	14.814	62
14.828	91	14.828	92	14.828	73	14.828	61	14.828	50	14.828	53	14.828	44	14.828	42	14.828	127	14.828	60	14.828	73	14.828	50	14.828	77	14.828	57	14.828	45	14.828	46	14.828	74	14.828	70	14.828	71	14.828	80	14.828	69	14.828	56	14.828	60	14.828	47	14.828	60
14.842	88	14.842	92	14.842	74	14.842	63	14.842	49	14.842	52	14.842	44	14.842	41	14.842	120	14.842	62	14.842	70	14.842	49	14.842	79	14.842	55	14.842	46	14.842	45	14.842	72	14.842	68	14.842	71	14.842	79	14.842	67	14.842	56	14.842	59	14.842	44	14.842	59
14.856	86	14.856	91	14.856	75	14.856	63	14.856	49	14.856	50	14.856	43	14.856	41	14.856	111	14.856	64	14.856	69	14.856	50	14.856	79	14.856	56	14.856	45	14.856	43	14.856	70	14.856	66	14.856	71	14.856	78	14.856	65	14.856	57	14.856	58	14.856	42	14.856	59
14.87	85	14.87	91	14.87	74	14.87	62	14.87	49	14.87	48	14.87	44	14.87	42	14.87	99	14.87	67	14.87	69	14.87	52	14.87	79	14.87	59	14.87	45	14.87	42	14.87	69	14.87	64	14.87	71	14.87	78	14.87	63	14.87	59	14.87	57	14.87	40	14.87	59
14.884	85	14.884	92	14.884	75	14.884	61	14.884	49	14.884	47	14.884	44	14.884	42	14.884	90	14.884	69	14.884	70	14.884	54	14.884	78	14.884	62	14.884	44	14.884	41	14.884	69	14.884	63	14.884	70	14.884	79	14.884	62	14.884	60	14.884	56	14.884	38	14.884	60
14.898	85	14.898	93	14.898	76	14.898	59	14.898	50	14.898	46	14.898	44	14.898	42	14.898	83	14.898	69	14.898	71	14.898	55	14.898	77	14.898	64	14.898	42	14.898	40	14.898	71	14.898	64	14.898	70	14.898	80	14.898	63	14.898	59	14.898	57	14.898	39	14.898	61
14.912	86	14.912	94	14.912	78	14.912	58	14.912	51	14.912	46	14.912	44	14.912	41	14.912	78	14.912	68	14.912	72	14.912	55	14.912	76	14.912	65	14.912	40	14.912	40	14.912	73	14.912	65	14.912	70	14.912	83	14.912	65	14.912	58	14.912	58	14.912	39	14.912	62
14.926	85	14.926	94	14.926	78	14.926	58	14.926	51	14.926	48	14.926	44	14.926	40	14.926	80	14.926	66	14.926	72	14.926	53	14.926	74	14.926	62	14.926	41	14.926	42	14.926	76	14.926	68	14.926	71	14.926	88	14.926	67	14.926	56	14.926	58	14.926	39	14.926	62
14.94	84	14.94	94	14.94	78	14.94	59	14.94	51	14.94	49	14.94	44	14.94	39	14.94	82	14.94	64	14.94	72	14.94	51	14.94	72	14.94	60	14.94	41	14.94	44	14.94	78	14.94	71	14.94	71	14.94	92	14.94	70	14.94	55	14.94	58	14.94	39	14.94	62
14.954	83	14.954	93	14.954	76	14.954	61	14.954	49	14.954	51	14.954	45	14.954	41	14.954	92	14.954	64	14.954	74	14.954	50	14.954	72	14.954	59	14.954	40	14.954	47	14.954	77	14.954	74	14.954	70	14.954	92	14.954	68	14.954	56	14.954	57	14.954	40	14.954	63
14.968	81	14.968	92	14.968	73	14.968	63	14.968	48	14.968	52	14.968	47	14.968	42	14.968	101	14.968	65	14.968	75	14.968	49	14.968	72	14.968	58	14.968	40	14.968	51	14.968	76	14.968	77	14.968	69	14.968	93	14.968	67	14.968	56	14.968	56	14.968	41	14.968	64
14.982	81	14.982	92	14.982	72	14.982	64	14.982	50	14.982	52	14.982	46	14.982	44	14.982	104	14.982	68	14.982	76	14.982	50	14.982	73	14.982	57	14.982	40	14.982	49	14.982	76	14.982	77	14.982	70	14.982	93	14.982	66	14.982	58	14.982	56	14.982	44	14.982	64
14.996	81	14.996	93	14.996	71	14.996	65	14.996	53	14.996	51	14.996	45	14.996	46	14.996	105	14.996	70	14.996	77	14.996	51	14.996	75	14.996	57	14.996	41	14.996	45	14.996	76	14.996	77	14.996	72	14.996	93	14.996	65	14.996	61	14.996	55	14.996	46	14.996	64
15.01	82	15.01	94	15.01	70	15.01	64	15.01	54	15.01	51	15.01	44	15.01	46	15.01	101	15.01	71	15.01	76	15.01	53	15.01	75	15.01	57	15.01	43	15.01	42	15.01	76	15.01	76	15.01	75	15.01	91	15.01	66	15.01	62	15.01	55	15.01	49	15.01	62
15.024	83	15.024	94	15.024	70	15.024	62	15.024	54	15.024	51	15.024	43	15.024	44	15.024	96	15.024	70	15.024	75	15.024	55	15.024	76	15.024	58	15.024	44	15.024	38	15.024	76	15.024	74	15.024	79	15.024	87	15.024	69	15.024	62	15.024	54	15.024	51	15.024	58
15.038	84	15.038	94	15.038	69	15.038	59	15.038	53	15.038	52	15.038	43	15.038	42	15.038	91	15.038	69	15.038	74	15.038	57	15.038	75	15.038	58	15.038	46	15.038	36	15.038	76	15.038	73	15.038	81	15.038	85	15.038	71	15.038	62	15.038	53	15.038	52	15.038	55
15.052	85	15.052	92	15.052	70	15.052	57	15.052	51	15.052	53	15.052	45	15.052	41	15.052	89	15.052	65	15.052	72	15.052	58	15.052	75	15.052	59	15.052	46	15.052	35	15.052	74	15.052	75	15.052	80	15.052	83	15.052	72	15.052	62	15.052	53	15.052	50	15.052	54
15.066	87	15.066	90	15.066	70	15.066	55	15.066	50	15.066	54	15.066	47	15.066	40	15.066	88	15.066	63	15.066	71	15.066	59	15.066	74	15.066	60	15.066	46	15.066	34	15.066	74	15.066	76	15.066	79	15.066	82	15.066	72	15.066	62	15.066	53	15.066	49	15.066	53
15.08	88	15.08	89	15.08	70	15.08	54	15.08	50	15.08	52	15.08	49	15.08	42	15.08	92	15.08	60	15.08	72	15.08	60	15.08	74	15.08	58	15.08	45	15.08	36	15.08	77	15.08	77	15.08	75	15.08	82	15.08	71	15.08	62	15.08	54	15.08	46	15.08	54
15.094	89	15.094	88	15.094	70	15.094	54	15.094	51	15.094	50	15.094	50	15.094	43	15.094	95	15.094	58	15.094	73	15.094	60	15.094	74	15.094	57	15.094	44	15.094	37	15.094	81	15.094	77	15.094	71	15.094	82	15.094	70	15.094	61	15.094	54	15.094	44	15.094	55
15.108	91	15.108	88	15.108	72	15.108	55	15.108	50	15.108	49	15.108	48	15.108	45	15.108	99	15.108	61	15.108	76	15.108	60	15.108	74	15.108	57	15.108	41	15.108	39	15.108	81	15.108	76	15.108	68	15.108	84	15.108	70	15.108	59	15.108	55	15.108	44	15.108	58
15.122	94	15.122	87	15.122	73	15.122	56	15.122	49	15.122	48	15.122	46	15.122	46	15.122	102	15.122	63	15.122	80	15.122	61	15.122	75	15.122	56	15.122	39	15.122	41	15.122	82	15.122	74	15.122	66	15.122	87	15.122	69	15.122	58	15.122	56	15.122	43	15.122	61
15.136	93	15.136	84	15.136	77	15.136	59	15.136	50	15.136	50	15.136	43	15.136	48	15.136	102	15.136	66	15.136	79	15.136	60	15.136	75	15.136	57	15.136	40	15.136	42	15.136	79	15.136	76	15.136	69	15.136	85	15.136	68	15.136	56	15.136	58	15.136	43	15.136	62
15.15	92	15.15	82	15.15	80	15.15	62	15.15	50	15.15	52	15.15	39	15.15	49	15.15	102	15.15	68	15.15	78	15.15	58	15.15	75	15.15	58	15.15	41	15.15	42	15.15	75	15.15	78	15.15	72	15.15	82	15.15	68	15.15	54	15.15	60	15.15	43	15.15	63
15.164	91	15.164	80	15.164	79	15.164	62	15.164	50	15.164	53	15.164	39	15.164	53	15.164	104	15.164	68	15.164	78	15.164	56	15.164	73	15.164	57	15.164	41	15.164	39	15.164	74	15.164	79	15.164	75	15.164	81	15.164	65	15.164	55	15.164	60	15.164	43	15.164	64
15.178	90	15.178	78	15.178	77	15.178	60	15.178	51	15.178	53	15.178	41	15.178	58	15.178	108	15.178	66	15.178	78	15.178	54	15.178	69	15.178	55	15.178	42	15.178	36	15.178	73	15.178	79	15.178	78	15.178	82	15.178	62	15.178	57	15.178	59	15.178	44	15.178	64
15.192	90	15.192	80	15.192	76	15.192	59	15.192	51	15.192	52	15.192	42	15.192	59	15.192	109	15.192	66	15.192	78	15.192	54	15.192	66	15.192	55	15.192	44	15.192	34	15.192	73	15.192	78	15.192	80	15.192	80	15.192	61	15.192	58	15.192	59	15.192	47	15.192	65
15.206	91	15.206	84	15.206	76	15.206	58	15.206	52	15.206	50	15.206	43	15.206	58	15.206	107	15.206	65	15.206	79	15.206	55	15.206	64	15.206	56	15.206	47	15.206	34	15.206	73	15.206	76	15.206	80	15.206	77	15.206	60	15.206	60	15.206	59	15.206	50	15.206	66
15.22	90	15.22	90	15.22	76	15.22	58	15.22	51	15.22	49	15.22	44	15.22	55	15.22	104	15.22	65	15.22	80	15.22	56	15.22	63	15.22	56	15.22	51	15.22	35	15.22	74	15.22	75	15.22	79	15.22	76	15.22	59	15.22	59	15.22	58	15.22	52	15.22	67
15.234	88	15.234	101	15.234	76	15.234	57	15.234	48	15.234	49	15.234	47	15.234	48	15.234	101	15.234	63	15.234	79	15.234	54	15.234	65	15.234	56	15.234	54	15.234	38	15.234	73	15.234	75	15.234	76	15.234	78	15.234	60	15.234	56	15.234	57	15.234	50	15.234	68
15.248	85	15.248	110	15.248	75	15.248	58	15.248	46	15.248	50	15.248	50	15.248	42	15.248	97	15.248	62	15.248	79	15.248	52	15.248	67	15.248	56	15.248	57	15.248	41	15.248	73	15.248	74	15.248	73	15.248	80	15.248	61	15.248	53	15.248	56	15.248	49	15.248	69
15.262	80	15.262	111	15.262	72	15.262	62	15.262	48	15.262	53	15.262	52	15.262	40	15.262	96	15.262	59	15.262	77	15.262	50	15.262	70	15.262	55	15.262	54	15.262	42	15.262	74	15.262	75	15.262	71	15.262	82	15.262	61	15.262	53	15.262	53	15.262	49	15.262	68
15.276	74	15.276	111	15.276	70	15.276	66	15.276	50	15.276	55	15.276	54	15.276	39	15.276	95	15.276	56	15.276	75	15.276	48	15.276	74	15.276	55	15.276	51	15.276	43	15.276	75	15.276	76	15.276	69	15.276	84	15.276	62	15.276	53	15.276	50	15.276	50	15.276	68
15.29	76	15.29	104	15.29	69	15.29	67	15.29	52	15.29	57	15.29	52	15.29	42	15.29	95	15.29	58	15.29	76	15.29	50	15.29	72	15.29	55	15.29	46	15.29	44	15.29	73	15.29	73	15.29	68	15.29	84	15.29	61	15.29	55	15.29	50	15.29	52	15.29	68
15.304	77	15.304	96	15.304	68	15.304	69	15.304	53	15.304	59	15.304	51	15.304	45	15.304	96	15.304	60	15.304	78	15.304	53	15.304	71	15.304	56	15.304	41	15.304	44	15.304	72	15.304	71	15.304	67	15.304	85	15.304	61	15.304	56	15.304	50	15.304	53	15.304	69
15.318	80	15.318	95	15.318	68	15.318	70	15.318	53	15.318	59	15.318	48	15.318	45	15.318	94	15.318	61	15.318	76	15.318	53	15.318	71	15.318	55	15.318	42	15.318	43	15.318	72	15.318	70	15.318	69	15.318	85	15.318	61	15.318	56	15.318	53	15.318	51	15.318	68
15.332	82	15.332	96	15.332	68	15.332	72	15.332	51	15.332	59	15.332	45	15.332	45	15.332	92	15.332	61	15.332	72	15.332	53	15.332	73	15.332	53	15.332	44	15.332	43	15.332	74	15.332	71	15.332	72	15.332	84	15.332	62	15.332	54	15.332	57	15.332	47	15.332	68
15.346	82	15.346	95	15.346	68	15.346	70	15.346	51	15.346	58	15.346	44	15.346	44	15.346	92	15.346	61	15.346	70	15.346	52	15.346	72	15.346	52	15.346	46	15.346	41	15.346	75	15.346	71	15.346	73	15.346	84	15.346	63	15.346	53	15.346	60	15.346	45	15.346	66
15.36	79	15.36	94	15.36	66	15.36	65	15.36	51	15.36	58	15.36	45	15.36	42	15.36	93	15.36	59	15.36	69	15.36	51	15.36	71	15.36	52	15.36	46	15.36	40	15.36	77	15.36	71	15.36	71	15.36	85	15.36	65	15.36	52	15.36	62	15.36	45	15.36	63
15.374	78	15.374	92	15.374	66	15.374	63	15.374	51	15.374	57	15.374	46	15.374	42	15.374	98	15.374	59	15.374	70	15.374	51	15.374	71	15.374	51	15.374	46	15.374	38	15.374	78	15.374	72	15.374	70	15.374	85	15.374	65	15.374	52	15.374	63	15.374	45	15.374	61
15.388	79	15.388	89	15.388	65	15.388	63	15.388	52	15.388	57	15.388	46	15.388	44	15.388	108	15.388	63	15.388	74	15.388	53	15.388	74	15.388	52	15.388	45	15.388	36	15.388	77	15.388	73	15.388	69	15.388	82	15.388	63	15.388	54	15.388	62	15.388	46	15.388	61
15.402	81	15.402	85	15.402	65	15.402	63	15.402	52	15.402	56	15.402	46	15.402	44	15.402	116	15.402	66	15.402	77	15.402	55	15.402	78	15.402	53	15.402	44	15.402	34	15.402	76	15.402	74	15.402	68	15.402	80	15.402	61	15.402	57	15.402	62	15.402	47	15.402	61
15.416	86	15.416	82	15.416	66	15.416	63	15.416	50	15.416	56	15.416	46	15.416	42	15.416	118	15.416	67	15.416	77	15.416	56	15.416	83	15.416	56	15.416	45	15.416	35	15.416	74	15.416	77	15.416	68	15.416	84	15.416	63	15.416	59	15.416	61	15.416	48	15.416	65
15.43	90	15.43	80	15.43	67	15.43	63	15.43	49	15.43	57	15.43	46	15.43	39	15.43	119	15.43	67	15.43	76	15.43	56	15.43	88	15.43	60	15.43	46	15.43	37	15.43	71	15.43	79	15.43	67	15.43	87	15.43	65	15.43	62	15.43	60	15.43	49	15.43	70
15.444	88	15.444	83	15.444	66	15.444	61	15.444	49	15.444	54	15.444	45	15.444	38	15.444	117	15.444	67	15.444	73	15.444	57	15.444	85	15.444	57	15.444	46	15.444	37	15.444	74	15.444	76	15.444	68	15.444	87	15.444	64	15.444	57	15.444	59	15.444	50	15.444	69
15.458	87	15.458	86	15.458	65	15.458	59	15.458	50	15.458	51	15.458	45	15.458	37	15.458	115	15.458	67	15.458	69	15.458	58	15.458	83	15.458	54	15.458	46	15.458	37	15.458	76	15.458	73	15.458	69	15.458	87	15.458	64	15.458	53	15.458	59	15.458	51	15.458	68
15.472	85	15.472	88	15.472	66	15.472	58	15.472	51	15.472	49	15.472	43	15.472	40	15.472	108	15.472	63	15.472	68	15.472	57	15.472	82	15.472	53	15.472	47	15.472	40	15.472	78	15.472	75	15.472	70	15.472	86	15.472	63	15.472	53	15.472	57	15.472	59	15.472	66
15.486	83	15.486	90	15.486	68	15.486	56	15.486	51	15.486	47	15.486	41	15.486	43	15.486	99	15.486	58	15.486	67	15.486	55	15.486	81	15.486	53	15.486	49	15.486	43	15.486	80	15.486	78	15.486	71	15.486	86	15.486	63	15.486	54	15.486	56	15.486	69	15.486	65
15.5	84	15.5	89	15.5	71	15.5	56	15.5	52	15.5	47	15.5	40	15.5	45	15.5	94	15.5	54	15.5	71	15.5	53	15.5	80	15.5	54	15.5	49	15.5	43	15.5	78	15.5	79	15.5	71	15.5	92	15.5	63	15.5	55	15.5	54	15.5	66	15.5	66
15.514	86	15.514	87	15.514	76	15.514	57	15.514	53	15.514	47	15.514	39	15.514	45	15.514	89	15.514	51	15.514	78	15.514	53	15.514	79	15.514	56	15.514	48	15.514	42	15.514	75	15.514	77	15.514	72	15.514	102	15.514	63	15.514	55	15.514	51	15.514	56	15.514	69
15.528	91	15.528	87	15.528	77	15.528	58	15.528	53	15.528	49	15.528	40	15.528	43	15.528	89	15.528	50	15.528	82	15.528	54	15.528	77	15.528	58	15.528	46	15.528	40	15.528	74	15.528	76	15.528	72	15.528	106	15.528	64	15.528	55	15.528	51	15.528	47	15.528	71
15.542	99	15.542	92	15.542	74	15.542	59	15.542	52	15.542	51	15.542	41	15.542	41	15.542	94	15.542	51	15.542	83	15.542	58	15.542	74	15.542	59	15.542	41	15.542	39	15.542	75	15.542	76	15.542	72	15.542	101	15.542	64	15.542	55	15.542	52	15.542	39	15.542	71
15.556	103	15.556	96	15.556	72	15.556	61	15.556	51	15.556	53	15.556	42	15.556	39	15.556	99	15.556	54	15.556	83	15.556	60	15.556	74	15.556	59	15.556	38	15.556	39	15.556	77	15.556	76	15.556	73	15.556	97	15.556	64	15.556	56	15.556	53	15.556	32	15.556	72
15.57	97	15.57	97	15.57	74	15.57	62	15.57	50	15.57	51	15.57	44	15.57	40	15.57	105	15.57	62	15.57	81	15.57	61	15.57	77	15.57	59	15.57	37	15.57	44	15.57	79	15.57	76	15.57	73	15.57	91	15.57	63	15.57	58	15.57	56	15.57	32	15.57	71
15.584	92	15.584	97	15.584	75	15.584	63	15.584	50	15.584	49	15.584	46	15.584	41	15.584	111	15.584	70	15.584	80	15.584	61	15.584	80	15.584	59	15.584	37	15.584	48	15.584	81	15.584	76	15.584	73	15.584	85	15.584	62	15.584	59	15.584	59	15.584	33	15.584	70
15.598	87	15.598	93	15.598	76	15.598	65	15.598	52	15.598	52	15.598	47	15.598	42	15.598	113	15.598	70	15.598	82	15.598	61	15.598	80	15.598	60	15.598	38	15.598	46	15.598	77	15.598	74	15.598	74	15.598	85	15.598	61	15.598	60	15.598	58	15.598	37	15.598	69
15.612	82	15.612	89	15.612	76	15.612	67	15.612	54	15.612	54	15.612	48	15.612	43	15.612	115	15.612	70	15.612	84	15.612	61	15.612	80	15.612	61	15.612	39	15.612	45	15.612	73	15.612	72	15.612	74	15.612	85	15.612	60	15.612	60	15.612	56	15.612	41	15.612	68
15.626	82	15.626	87	15.626	73	15.626	65	15.626	55	15.626	55	15.626	48	15.626	41	15.626	108	15.626	68	15.626	80	15.626	58	15.626	78	15.626	60	15.626	43	15.626	43	15.626	71	15.626	72	15.626	78	15.626	86	15.626	62	15.626	58	15.626	56	15.626	43	15.626	65
15.64	83	15.64	84	15.64	70	15.64	62	15.64	55	15.64	55	15.64	48	15.64	38	15.64	101	15.64	65	15.64	76	15.64	56	15.64	77	15.64	58	15.64	46	15.64	40	15.64	69	15.64	73	15.64	81	15.64	87	15.64	65	15.64	56	15.64	56	15.64	45	15.64	61
15.654	82	15.654	83	15.654	69	15.654	61	15.654	53	15.654	57	15.654	49	15.654	37	15.654	101	15.654	64	15.654	71	15.654	58	15.654	76	15.654	58	15.654	51	15.654	40	15.654	72	15.654	74	15.654	88	15.654	92	15.654	66	15.654	54	15.654	58	15.654	45	15.654	58
15.668	80	15.668	84	15.668	69	15.668	60	15.668	51	15.668	60	15.668	50	15.668	37	15.668	104	15.668	63	15.668	67	15.668	61	15.668	76	15.668	58	15.668	55	15.668	41	15.668	76	15.668	74	15.668	95	15.668	98	15.668	68	15.668	53	15.668	60	15.668	44	15.668	56
15.682	82	15.682	85	15.682	70	15.682	59	15.682	50	15.682	59	15.682	50	15.682	38	15.682	108	15.682	62	15.682	66	15.682	63	15.682	75	15.682	57	15.682	56	15.682	41	15.682	78	15.682	75	15.682	94	15.682	98	15.682	69	15.682	53	15.682	59	15.682	45	15.682	55
15.696	88	15.696	86	15.696	70	15.696	60	15.696	48	15.696	57	15.696	49	15.696	40	15.696	113	15.696	61	15.696	70	15.696	64	15.696	73	15.696	56	15.696	55	15.696	41	15.696	79	15.696	74	15.696	85	15.696	92	15.696	70	15.696	54	15.696	56	15.696	48	15.696	58
15.71	94	15.71	88	15.71	71	15.71	61	15.71	47	15.71	54	15.71	48	15.71	42	15.71	116	15.71	61	15.71	72	15.71	65	15.71	71	15.71	57	15.71	53	15.71	40	15.71	78	15.71	74	15.71	79	15.71	88	15.71	70	15.71	56	15.71	55	15.71	50	15.71	61
15.724	97	15.724	90	15.724	71	15.724	60	15.724	46	15.724	51	15.724	49	15.724	44	15.724	113	15.724	63	15.724	75	15.724	65	15.724	72	15.724	61	15.724	51	15.724	38	15.724	75	15.724	76	15.724	80	15.724	87	15.724	70	15.724	58	15.724	58	15.724	50	15.724	64
15.738	98	15.738	92	15.738	72	15.738	59	15.738	45	15.738	49	15.738	49	15.738	46	15.738	110	15.738	64	15.738	77	15.738	65	15.738	73	15.738	64	15.738	49	15.738	37	15.738	73	15.738	77	15.738	80	15.738	86	15.738	70	15.738	60	15.738	60	15.738	50	15.738	66
15.752	92	15.752	102	15.752	73	15.752	59	15.752	46	15.752	50	15.752	50	15.752	49	15.752	106	15.752	65	15.752	77	15.752	63	15.752	74	15.752	65	15.752	48	15.752	38	15.752	73	15.752	78	15.752	83	15.752	87	15.752	70	15.752	60	15.752	62	15.752	50	15.752	65
15.766	86	15.766	111	15.766	74	15.766	59	15.766	47	15.766	50	15.766	52	15.766	52	15.766	103	15.766	66	15.766	77	15.766	62	15.766	74	15.766	66	15.766	48	15.766	39	15.766	73	15.766	79	15.766	85	15.766	89	15.766	70	15.766	61	15.766	63	15.766	51	15.766	63
15.78	82	15.78	106	15.78	74	15.78	57	15.78	48	15.78	52	15.78	51	15.78	52	15.78	98	15.78	67	15.78	76	15.78	58	15.78	74	15.78	62	15.78	47	15.78	40	15.78	75	15.78	79	15.78	86	15.78	88	15.78	70	15.78	59	15.78	62	15.78	51	15.78	62
15.794	78	15.794	100	15.794	75	15.794	55	15.794	48	15.794	54	15.794	51	15.794	52	15.794	93	15.794	68	15.794	76	15.794	53	15.794	73	15.794	59	15.794	45	15.794	41	15.794	77	15.794	79	15.794	86	15.794	87	15.794	71	15.794	57	15.794	60	15.794	52	15.794	62
15.808	80	15.808	98	15.808	74	15.808	56	15.808	47	15.808	55	15.808	48	15.808	50	15.808	91	15.808	70	15.808	76	15.808	52	15.808	74	15.808	58	15.808	44	15.808	41	15.808	77	15.808	79	15.808	85	15.808	88	15.808	70	15.808	57	15.808	60	15.808	52	15.808	63
15.822	84	15.822	97	15.822	71	15.822	58	15.822	47	15.822	55	15.822	44	15.822	47	15.822	90	15.822	72	15.822	76	15.822	51	15.822	76	15.822	58	15.822	42	15.822	42	15.822	76	15.822	81	15.822	83	15.822	88	15.822	69	15.822	56	15.822	60	15.822	52	15.822	65
15.836	85	15.836	95	15.836	71	15.836	61	15.836	49	15.836	55	15.836	43	15.836	47	15.836	90	15.836	71	15.836	76	15.836	51	15.836	77	15.836	57	15.836	43	15.836	43	15.836	77	15.836	79	15.836	81	15.836	87	15.836	68	15.836	56	15.836	59	15.836	50	15.836	65
15.85	83	15.85	93	15.85	72	15.85	64	15.85	51	15.85	53	15.85	43	15.85	47	15.85	91	15.85	67	15.85	76	15.85	51	15.85	78	15.85	57	15.85	45	15.85	44	15.85	77	15.85	76	15.85	79	15.85	86	15.85	67	15.85	57	15.85	57	15.85	48	15.85	64
15.864	81	15.864	91	15.864	74	15.864	66	15.864	52	15.864	52	15.864	44	15.864	47	15.864	93	15.864	64	15.864	76	15.864	51	15.864	78	15.864	55	15.864	46	15.864	44	15.864	78	15.864	75	15.864	77	15.864	84	15.864	66	15.864	58	15.864	55	15.864	47	15.864	62
15.878	77	15.878	89	15.878	77	15.878	65	15.878	52	15.878	51	15.878	47	15.878	47	15.878	96	15.878	62	15.878	77	15.878	52	15.878	79	15.878	53	15.878	46	15.878	44	15.878	79	15.878	76	15.878	74	15.878	82	15.878	65	15.878	61	15.878	53	15.878	48	15.878	59
15.892	76	15.892	87	15.892	79	15.892	65	15.892	52	15.892	51	15.892	49	15.892	47	15.892	99	15.892	61	15.892	77	15.892	52	15.892	79	15.892	51	15.892	47	15.892	44	15.892	81	15.892	77	15.892	72	15.892	80	15.892	64	15.892	63	15.892	52	15.892	49	15.892	57
15.906	80	15.906	86	15.906	79	15.906	66	15.906	52	15.906	53	15.906	48	15.906	48	15.906	106	15.906	64	15.906	77	15.906	53	15.906	79	15.906	53	15.906	48	15.906	44	15.906	83	15.906	76	15.906	71	15.906	83	15.906	65	15.906	63	15.906	53	15.906	51	15.906	58
15.92	85	15.92	85	15.92	79	15.92	68	15.92	51	15.92	54	15.92	47	15.92	49	15.92	113	15.92	67	15.92	77	15.92	53	15.92	78	15.92	55	15.92	48	15.92	44	15.92	84	15.92	76	15.92	69	15.92	85	15.92	66	15.92	62	15.92	53	15.92	52	15.92	60
15.934	88	15.934	87	15.934	77	15.934	68	15.934	53	15.934	53	15.934	46	15.934	50	15.934	116	15.934	68	15.934	76	15.934	53	15.934	77	15.934	56	15.934	48	15.934	44	15.934	84	15.934	75	15.934	70	15.934	90	15.934	68	15.934	60	15.934	56	15.934	50	15.934	63
15.948	91	15.948	89	15.948	76	15.948	69	15.948	54	15.948	52	15.948	45	15.948	51	15.948	118	15.948	69	15.948	74	15.948	53	15.948	76	15.948	58	15.948	49	15.948	45	15.948	83	15.948	75	15.948	70	15.948	96	15.948	69	15.948	57	15.948	58	15.948	49	15.948	66
15.962	89	15.962	92	15.962	74	15.962	65	15.962	54	15.962	51	15.962	45	15.962	50	15.962	118	15.962	66	15.962	74	15.962	54	15.962	77	15.962	58	15.962	49	15.962	44	15.962	82	15.962	75	15.962	70	15.962	98	15.962	70	15.962	57	15.962	59	15.962	47	15.962	66
15.976	86	15.976	95	15.976	73	15.976	61	15.976	54	15.976	51	15.976	46	15.976	49	15.976	116	15.976	64	15.976	75	15.976	55	15.976	77	15.976	58	15.976	49	15.976	43	15.976	81	15.976	75	15.976	71	15.976	100	15.976	69	15.976	59	15.976	60	15.976	44	15.976	65
15.99	84	15.99	96	15.99	73	15.99	58	15.99	55	15.99	50	15.99	46	15.99	50	15.99	114	15.99	61	15.99	75	15.99	57	15.99	77	15.99	60	15.99	50	15.99	41	15.99	80	15.99	75	15.99	72	15.99	99	15.99	70	15.99	60	15.99	61	15.99	42	15.99	64
16.004	83	16.004	97	16.004	74	16.004	56	16.004	56	16.004	50	16.004	46	16.004	51	16.004	112	16.004	59	16.004	75	16.004	60	16.004	77	16.004	62	16.004	50	16.004	39	16.004	79	16.004	75	16.004	73	16.004	97	16.004	71	16.004	60	16.004	61	16.004	41	16.004	61
16.018	84	16.018	96	16.018	74	16.018	56	16.018	56	16.018	51	16.018	46	16.018	52	16.018	112	16.018	59	16.018	75	16.018	61	16.018	77	16.018	62	16.018	50	16.018	37	16.018	78	16.018	76	16.018	75	16.018	94	16.018	71	16.018	60	16.018	61	16.018	40	16.018	61
16.032	86	16.032	94	16.032	74	16.032	58	16.032	57	16.032	52	16.032	46	16.032	54	16.032	113	16.032	62	16.032	74	16.032	61	16.032	78	16.032	61	16.032	49	16.032	37	16.032	78	16.032	76	16.032	77	16.032	90	16.032	71	16.032	58	16.032	62	16.032	41	16.032	64
16.046	88	16.046	93	16.046	73	16.046	61	16.046	56	16.046	54	16.046	47	16.046	54	16.046	113	16.046	66	16.046	74	16.046	60	16.046	78	16.046	59	16.046	48	16.046	37	16.046	78	16.046	76	16.046	79	16.046	87	16.046	71	16.046	57	16.046	62	16.046	42	16.046	66
16.06	88	16.06	90	16.06	73	16.06	66	16.06	52	16.06	57	16.06	48	16.06	51	16.06	111	16.06	70	16.06	73	16.06	60	16.06	79	16.06	56	16.06	49	16.06	36	16.06	79	16.06	76	16.06	80	16.06	85	16.06	70	16.06	58	16.06	63	16.06	45	16.06	69
16.074	88	16.074	88	16.074	73	16.074	70	16.074	49	16.074	59	16.074	48	16.074	48	16.074	108	16.074	74	16.074	73	16.074	60	16.074	80	16.074	54	16.074	50	16.074	36	16.074	79	16.074	75	16.074	81	16.074	83	16.074	69	16.074	59	16.074	63	16.074	47	16.074	71
16.088	85	16.088	88	16.088	76	16.088	71	16.088	46	16.088	58	16.088	48	16.088	46	16.088	104	16.088	73	16.088	74	16.088	60	16.088	79	16.088	54	16.088	52	16.088	37	16.088	78	16.088	75	16.088	78	16.088	82	16.088	71	16.088	60	16.088	62	16.088	47	16.088	69
16.102	83	16.102	88	16.102	79	16.102	71	16.102	43	16.102	58	16.102	48	16.102	44	16.102	100	16.102	72	16.102	75	16.102	60	16.102	78	16.102	54	16.102	53	16.102	38	16.102	77	16.102	75	16.102	76	16.102	81	16.102	72	16.102	61	16.102	61	16.102	48	16.102	68
16.116	83	16.116	90	16.116	78	16.116	70	16.116	43	16.116	57	16.116	47	16.116	46	16.116	102	16.116	71	16.116	75	16.116	60	16.116	77	16.116	55	16.116	52	16.116	38	16.116	76	16.116	74	16.116	75	16.116	82	16.116	73	16.116	60	16.116	58	16.116	48	16.116	65
16.13	84	16.13	92	16.13	78	16.13	68	16.13	43	16.13	56	16.13	46	16.13	47	16.13	105	16.13	71	16.13	76	16.13	60	16.13	76	16.13	56	16.13	50	16.13	39	16.13	75	16.13	73	16.13	75	16.13	83	16.13	73	16.13	57	16.13	55	16.13	47	16.13	62
16.144	86	16.144	93	16.144	76	16.144	66	16.144	45	16.144	57	16.144	45	16.144	48	16.144	108	16.144	71	16.144	77	16.144	61	16.144	76	16.144	58	16.144	48	16.144	40	16.144	76	16.144	72	16.144	76	16.144	85	16.144	72	16.144	55	16.144	53	16.144	48	16.144	61
16.158	88	16.158	94	16.158	74	16.158	65	16.158	48	16.158	59	16.158	45	16.158	47	16.158	111	16.158	72	16.158	78	16.158	62	16.158	77	16.158	59	16.158	46	16.158	40	16.158	77	16.158	71	16.158	78	16.158	88	16.158	70	16.158	52	16.158	50	16.158	49	16.158	61
16.172	90	16.172	93	16.172	74	16.172	64	16.172	51	16.172	60	16.172	45	16.172	45	16.172	114	16.172	71	16.172	79	16.172	63	16.172	79	16.172	62	16.172	44	16.172	40	16.172	78	16.172	72	16.172	79	16.172	92	16.172	71	16.172	51	16.172	49	16.172	50	16.172	62
16.186	91	16.186	91	16.186	75	16.186	63	16.186	54	16.186	61	16.186	45	16.186	41	16.186	115	16.186	70	16.186	81	16.186	62	16.186	81	16.186	65	16.186	44	16.186	41	16.186	80	16.186	75	16.186	79	16.186	99	16.186	73	16.186	51	16.186	49	16.186	51	16.186	63
16.2	91	16.2	89	16.2	75	16.2	63	16.2	56	16.2	61	16.2	46	16.2	38	16.2	115	16.2	68	16.2	84	16.2	61	16.2	83	16.2	70	16.2	44	16.2	42	16.2	81	16.2	78	16.2	78	16.2	101	16.2	74	16.2	51	16.2	50	16.2	52	16.2	65
16.214	90	16.214	88	16.214	76	16.214	62	16.214	56	16.214	59	16.214	45	16.214	36	16.214	111	16.214	66	16.214	86	16.214	59	16.214	83	16.214	78	16.214	46	16.214	43	16.214	81	16.214	80	16.214	78	16.214	95	16.214	75	16.214	53	16.214	52	16.214	52	16.214	66
16.228	89	16.228	88	16.228	76	16.228	61	16.228	56	16.228	57	16.228	44	16.228	35	16.228	108	16.228	64	16.228	87	16.228	57	16.228	82	16.228	83	16.228	47	16.228	44	16.228	80	16.228	81	16.228	78	16.228	90	16.228	75	16.228	55	16.228	54	16.228	53	16.228	68
16.242	87	16.242	90	16.242	74	16.242	62	16.242	56	16.242	56	16.242	43	16.242	39	16.242	104	16.242	64	16.242	87	16.242	57	16.242	80	16.242	76	16.242	49	16.242	44	16.242	79	16.242	79	16.242	78	16.242	87	16.242	73	16.242	56	16.242	55	16.242	53	16.242	68
16.256	86	16.256	93	16.256	73	16.256	63	16.256	55	16.256	56	16.256	42	16.256	42	16.256	100	16.256	64	16.256	87	16.256	58	16.256	77	16.256	69	16.256	50	16.256	45	16.256	77	16.256	77	16.256	78	16.256	84	16.256	71	16.256	58	16.256	57	16.256	53	16.256	69
16.27	84	16.27	95	16.27	75	16.27	65	16.27	54	16.27	56	16.27	42	16.27	43	16.27	104	16.27	65	16.27	86	16.27	61	16.27	75	16.27	65	16.27	51	16.27	44	16.27	80	16.27	77	16.27	77	16.27	85	16.27	70	16.27	59	16.27	57	16.27	52	16.27	67
16.284	82	16.284	97	16.284	76	16.284	67	16.284	54	16.284	57	16.284	42	16.284	44	16.284	108	16.284	66	16.284	84	16.284	63	16.284	72	16.284	62	16.284	52	16.284	43	16.284	82	16.284	77	16.284	75	16.284	87	16.284	69	16.284	59	16.284	57	16.284	51	16.284	65
16.298	82	16.298	98	16.298	78	16.298	67	16.298	53	16.298	58	16.298	42	16.298	44	16.298	110	16.298	68	16.298	83	16.298	64	16.298	71	16.298	61	16.298	52	16.298	45	16.298	88	16.298	79	16.298	76	16.298	89	16.298	69	16.298	59	16.298	57	16.298	51	16.298	63
16.312	82	16.312	98	16.312	80	16.312	65	16.312	53	16.312	59	16.312	43	16.312	43	16.312	111	16.312	70	16.312	82	16.312	64	16.312	70	16.312	61	16.312	52	16.312	47	16.312	94	16.312	81	16.312	77	16.312	91	16.312	70	16.312	59	16.312	57	16.312	50	16.312	62
16.326	82	16.326	98	16.326	80	16.326	64	16.326	53	16.326	59	16.326	45	16.326	44	16.326	110	16.326	71	16.326	82	16.326	62	16.326	70	16.326	62	16.326	51	16.326	48	16.326	95	16.326	82	16.326	80	16.326	91	16.326	70	16.326	60	16.326	58	16.326	50	16.326	62
16.34	81	16.34	98	16.34	78	16.34	63	16.34	53	16.34	57	16.34	46	16.34	46	16.34	109	16.34	70	16.34	82	16.34	59	16.34	70	16.34	64	16.34	51	16.34	49	16.34	92	16.34	83	16.34	83	16.34	89	16.34	70	16.34	62	16.34	61	16.34	51	16.34	63
16.354	81	16.354	96	16.354	77	16.354	62	16.354	55	16.354	54	16.354	47	16.354	48	16.354	108	16.354	70	16.354	81	16.354	57	16.354	71	16.354	66	16.354	51	16.354	49	16.354	90	16.354	83	16.354	88	16.354	88	16.354	69	16.354	63	16.354	63	16.354	52	16.354	64
16.368	81	16.368	92	16.368	76	16.368	64	16.368	57	16.368	52	16.368	47	16.368	49	16.368	108	16.368	68	16.368	81	16.368	56	16.368	73	16.368	67	16.368	51	16.368	46	16.368	87	16.368	81	16.368	94	16.368	86	16.368	67	16.368	63	16.368	65	16.368	54	16.368	65
16.382	83	16.382	89	16.382	77	16.382	66	16.382	58	16.382	49	16.382	47	16.382	50	16.382	108	16.382	67	16.382	81	16.382	56	16.382	75	16.382	67	16.382	52	16.382	44	16.382	84	16.382	79	16.382	100	16.382	85	16.382	65	16.382	63	16.382	66	16.382	56	16.382	65
16.396	86	16.396	87	16.396	79	16.396	68	16.396	58	16.396	50	16.396	48	16.396	50	16.396	105	16.396	65	16.396	84	16.396	58	16.396	78	16.396	66	16.396	53	16.396	43	16.396	83	16.396	79	16.396	100	16.396	85	16.396	65	16.396	61	16.396	65	16.396	59	16.396	66
16.41	89	16.41	85	16.41	81	16.41	71	16.41	58	16.41	50	16.41	49	16.41	50	16.41	103	16.41	64	16.41	86	16.41	60	16.41	81	16.41	65	16.41	53	16.41	42	16.41	81	16.41	79	16.41	100	16.41	85	16.41	65	16.41	60	16.41	64	16.41	62	16.41	67
16.424	89	16.424	88	16.424	82	16.424	69	16.424	57	16.424	51	16.424	50	16.424	50	16.424	102	16.424	63	16.424	85	16.424	59	16.424	82	16.424	63	16.424	53	16.424	43	16.424	82	16.424	80	16.424	90	16.424	85	16.424	66	16.424	59	16.424	60	16.424	59	16.424	68
16.438	89	16.438	91	16.438	83	16.438	67	16.438	56	16.438	52	16.438	51	16.438	51	16.438	102	16.438	62	16.438	84	16.438	58	16.438	82	16.438	61	16.438	54	16.438	43	16.438	83	16.438	81	16.438	80	16.438	84	16.438	68	16.438	58	16.438	57	16.438	57	16.438	69
16.452	88	16.452	95	16.452	83	16.452	65	16.452	55	16.452	53	16.452	51	16.452	50	16.452	105	16.452	63	16.452	84	16.452	58	16.452	81	16.452	59	16.452	52	16.452	44	16.452	84	16.452	79	16.452	78	16.452	84	16.452	70	16.452	57	16.452	56	16.452	54	16.452	69
16.466	87	16.466	99	16.466	84	16.466	63	16.466	53	16.466	54	16.466	51	16.466	50	16.466	108	16.466	64	16.466	84	16.466	57	16.466	80	16.466	58	16.466	49	16.466	45	16.466	85	16.466	76	16.466	78	16.466	83	16.466	73	16.466	57	16.466	55	16.466	52	16.466	70
16.48	87	16.48	104	16.48	84	16.48	64	16.48	52	16.48	55	16.48	51	16.48	49	16.48	111	16.48	65	16.48	83	16.48	57	16.48	79	16.48	57	16.48	47	16.48	47	16.48	84	16.48	74	16.48	80	16.48	83	16.48	76	16.48	58	16.48	56	16.48	51	16.48	71
16.494	89	16.494	110	16.494	84	16.494	66	16.494	50	16.494	55	16.494	51	16.494	48	16.494	112	16.494	65	16.494	82	16.494	57	16.494	78	16.494	58	16.494	46	16.494	49	16.494	83	16.494	73	16.494	83	16.494	82	16.494	78	16.494	60	16.494	58	16.494	50	16.494	73
16.508	90	16.508	111	16.508	84	16.508	68	16.508	48	16.508	56	16.508	52	16.508	47	16.508	114	16.508	66	16.508	81	16.508	58	16.508	78	16.508	57	16.508	46	16.508	49	16.508	83	16.508	73	16.508	84	16.508	83	16.508	79	16.508	62	16.508	59	16.508	51	16.508	73
16.522	90	16.522	105	16.522	82	16.522	70	16.522	47	16.522	58	16.522	52	16.522	47	16.522	115	16.522	66	16.522	79	16.522	58	16.522	79	16.522	56	16.522	47	16.522	47	16.522	83	16.522	76	16.522	83	16.522	86	16.522	77	16.522	63	16.522	60	16.522	53	16.522	73
16.536	92	16.536	101	16.536	80	16.536	72	16.536	47	16.536	61	16.536	53	16.536	46	16.536	117	16.536	66	16.536	78	16.536	58	16.536	80	16.536	54	16.536	49	16.536	46	16.536	83	16.536	78	16.536	82	16.536	87	16.536	76	16.536	64	16.536	60	16.536	55	16.536	72
16.55	94	16.55	101	16.55	79	16.55	73	16.55	50	16.55	67	16.55	52	16.55	46	16.55	118	16.55	68	16.55	79	16.55	59	16.55	81	16.55	52	16.55	50	16.55	45	16.55	82	16.55	78	16.55	81	16.55	87	16.55	75	16.55	65	16.55	59	16.55	54	16.55	71
16.564	97	16.564	101	16.564	79	16.564	74	16.564	53	16.564	73	16.564	52	16.564	45	16.564	119	16.564	70	16.564	81	16.564	60	16.564	82	16.564	50	16.564	52	16.564	43	16.564	82	16.564	78	16.564	80	16.564	86	16.564	74	16.564	67	16.564	59	16.564	53	16.564	70
16.578	99	16.578	103	16.578	81	16.578	81	16.578	55	16.578	73	16.578	50	16.578	47	16.578	117	16.578	73	16.578	89	16.578	60	16.578	80	16.578	53	16.578	53	16.578	45	16.578	82	16.578	78	16.578	80	16.578	86	16.578	75	16.578	69	16.578	58	16.578	51	16.578	74
16.592	102	16.592	105	16.592	83	16.592	89	16.592	58	16.592	73	16.592	48	16.592	48	16.592	115	16.592	77	16.592	97	16.592	60	16.592	78	16.592	56	16.592	54	16.592	46	16.592	83	16.592	79	16.592	81	16.592	86	16.592	76	16.592	71	16.592	57	16.592	50	16.592	77
16.606	106	16.606	106	16.606	84	16.606	87	16.606	59	16.606	69	16.606	47	16.606	50	16.606	112	16.606	76	16.606	100	16.606	60	16.606	76	16.606	60	16.606	56	16.606	45	16.606	90	16.606	78	16.606	79	16.606	88	16.606	73	16.606	72	16.606	60	16.606	49	16.606	78
16.62	111	16.62	107	16.62	85	16.62	83	16.62	60	16.62	64	16.62	46	16.62	51	16.62	110	16.62	75	16.62	102	16.62	61	16.62	73	16.62	63	16.62	58	16.62	44	16.62	98	16.62	76	16.62	77	16.62	90	16.62	70	16.62	72	16.62	64	16.62	48	16.62	77
16.634	113	16.634	109	16.634	89	16.634	79	16.634	61	16.634	61	16.634	47	16.634	49	16.634	110	16.634	73	16.634	103	16.634	61	16.634	73	16.634	64	16.634	62	16.634	44	16.634	101	16.634	74	16.634	76	16.634	91	16.634	69	16.634	74	16.634	66	16.634	47	16.634	74
16.648	113	16.648	111	16.648	95	16.648	75	16.648	62	16.648	59	16.648	51	16.648	46	16.648	112	16.648	71	16.648	102	16.648	62	16.648	75	16.648	64	16.648	69	16.648	44	16.648	101	16.648	72	16.648	76	16.648	92	16.648	69	16.648	75	16.648	67	16.648	45	16.648	70
16.662	112	16.662	113	16.662	99	16.662	73	16.662	62	16.662	59	16.662	52	16.662	45	16.662	116	16.662	70	16.662	101	16.662	62	16.662	76	16.662	66	16.662	69	16.662	46	16.662	101	16.662	72	16.662	77	16.662	91	16.662	70	16.662	74	16.662	66	16.662	44	16.662	67
16.676	111	16.676	116	16.676	101	16.676	74	16.676	61	16.676	60	16.676	50	16.676	47	16.676	122	16.676	70	16.676	98	16.676	63	16.676	78	16.676	68	16.676	64	16.676	49	16.676	100	16.676	74	16.676	79	16.676	91	16.676	72	16.676	71	16.676	62	16.676	44	16.676	65
16.69	110	16.69	118	16.69	101	16.69	76	16.69	60	16.69	62	16.69	49	16.69	50	16.69	127	16.69	70	16.69	94	16.69	64	16.69	79	16.69	70	16.69	59	16.69	52	16.69	100	16.69	76	16.69	80	16.69	91	16.69	74	16.69	68	16.69	59	16.69	46	16.69	63
16.704	110	16.704	118	16.704	98	16.704	76	16.704	62	16.704	63	16.704	47	16.704	53	16.704	131	16.704	72	16.704	90	16.704	65	16.704	77	16.704	69	16.704	58	16.704	52	16.704	101	16.704	79	16.704	79	16.704	93	16.704	74	16.704	66	16.704	59	16.704	48	16.704	62
16.718	111	16.718	118	16.718	94	16.718	77	16.718	64	16.718	64	16.718	46	16.718	55	16.718	134	16.718	74	16.718	86	16.718	67	16.718	75	16.718	68	16.718	56	16.718	52	16.718	101	16.718	82	16.718	78	16.718	95	16.718	75	16.718	64	16.718	60	16.718	52	16.718	60
16.732	107	16.732	112	16.732	90	16.732	76	16.732	63	16.732	64	16.732	49	16.732	55	16.732	131	16.732	76	16.732	85	16.732	66	16.732	74	16.732	65	16.732	56	16.732	52	16.732	96	16.732	91	16.732	79	16.732	97	16.732	75	16.732	64	16.732	65	16.732	59	16.732	63
16.746	104	16.746	106	16.746	86	16.746	75	16.746	63	16.746	63	16.746	52	16.746	54	16.746	127	16.746	78	16.746	83	16.746	65	16.746	73	16.746	62	16.746	56	16.746	51	16.746	91	16.746	100	16.746	80	16.746	98	16.746	75	16.746	64	16.746	70	16.746	67	16.746	65
16.76	105	16.76	106	16.76	84	16.76	73	16.76	59	16.76	63	16.76	52	16.76	54	16.76	126	16.76	78	16.76	83	16.76	65	16.76	73	16.76	65	16.76	57	16.76	51	16.76	90	16.76	103	16.76	80	16.76	94	16.76	73	16.76	62	16.76	70	16.76	67	16.76	72
16.774	106	16.774	107	16.774	82	16.774	71	16.774	55	16.774	63	16.774	53	16.774	55	16.774	125	16.774	77	16.774	82	16.774	64	16.774	72	16.774	68	16.774	58	16.774	51	16.774	90	16.774	105	16.774	79	16.774	90	16.774	71	16.774	60	16.774	70	16.774	67	16.774	81
16.788	104	16.788	107	16.788	82	16.788	71	16.788	55	16.788	66	16.788	52	16.788	53	16.788	119	16.788	77	16.788	82	16.788	65	16.788	74	16.788	69	16.788	58	16.788	48	16.788	94	16.788	99	16.788	80	16.788	88	16.788	70	16.788	61	16.788	69	16.788	62	16.788	84
16.802	102	16.802	108	16.802	83	16.802	72	16.802	56	16.802	69	16.802	51	16.802	52	16.802	111	16.802	76	16.802	83	16.802	67	16.802	76	16.802	68	16.802	58	16.802	46	16.802	99	16.802	90	16.802	83	16.802	87	16.802	69	16.802	62	16.802	68	16.802	57	16.802	85
16.816	100	16.816	106	16.816	83	16.816	73	16.816	59	16.816	72	16.816	51	16.816	52	16.816	106	16.816	78	16.816	82	16.816	70	16.816	78	16.816	66	16.816	58	16.816	46	16.816	101	16.816	85	16.816	84	16.816	88	16.816	69	16.816	64	16.816	69	16.816	54	16.816	83
16.83	100	16.83	100	16.83	81	16.83	74	16.83	63	16.83	74	16.83	54	16.83	54	16.83	104	16.83	83	16.83	81	16.83	74	16.83	80	16.83	63	16.83	58	16.83	50	16.83	100	16.83	84	16.83	85	16.83	90	16.83	70	16.83	65	16.83	72	16.83	54	16.83	78
16.844	99	16.844	97	16.844	81	16.844	76	16.844	68	16.844	76	16.844	58	16.844	57	16.844	104	16.844	85	16.844	84	16.844	77	16.844	81	16.844	62	16.844	58	16.844	54	16.844	97	16.844	84	16.844	85	16.844	92	16.844	72	16.844	67	16.844	73	16.844	53	16.844	75
16.858	101	16.858	99	16.858	81	16.858	82	16.858	75	16.858	77	16.858	63	16.858	63	16.858	111	16.858	81	16.858	97	16.858	79	16.858	83	16.858	65	16.858	58	16.858	60	16.858	93	16.858	85	16.858	86	16.858	92	16.858	77	16.858	67	16.858	72	16.858	52	16.858	78
16.872	103	16.872	101	16.872	83	16.872	87	16.872	80	16.872	77	16.872	69	16.872	68	16.872	118	16.872	78	16.872	109	16.872	80	16.872	85	16.872	67	16.872	59	16.872	66	16.872	89	16.872	86	16.872	87	16.872	94	16.872	83	16.872	69	16.872	71	16.872	51	16.872	81
16.886	110	16.886	104	16.886	92	16.886	92	16.886	79	16.886	72	16.886	76	16.886	72	16.886	120	16.886	77	16.886	115	16.886	74	16.886	86	16.886	73	16.886	62	16.886	65	16.886	94	16.886	89	16.886	93	16.886	101	16.886	90	16.886	76	16.886	71	16.886	52	16.886	79
16.9	117	16.9	108	16.9	101	16.9	97	16.9	77	16.9	67	16.9	82	16.9	76	16.9	122	16.9	76	16.9	120	16.9	69	16.9	86	16.9	78	16.9	65	16.9	65	16.9	99	16.9	92	16.9	99	16.9	108	16.9	98	16.9	83	16.9	72	16.9	52	16.9	77
16.914	120	16.914	113	16.914	106	16.914	98	16.914	76	16.914	66	16.914	81	16.914	81	16.914	118	16.914	78	16.914	117	16.914	72	16.914	93	16.914	83	16.914	65	16.914	65	16.914	104	16.914	99	16.914	99	16.914	111	16.914	92	16.914	83	16.914	71	16.914	54	16.914	81
16.928	122	16.928	118	16.928	110	16.928	99	16.928	75	16.928	66	16.928	79	16.928	86	16.928	114	16.928	81	16.928	114	16.928	75	16.928	100	16.928	88	16.928	64	16.928	66	16.928	109	16.928	107	16.928	99	16.928	113	16.928	85	16.928	83	16.928	70	16.928	56	16.928	86
16.942	126	16.942	122	16.942	108	16.942	99	16.942	80	16.942	66	16.942	73	16.942	81	16.942	109	16.942	85	16.942	107	16.942	79	16.942	101	16.942	87	16.942	64	16.942	66	16.942	112	16.942	112	16.942	100	16.942	114	16.942	86	16.942	78	16.942	71	16.942	62	16.942	89
16.956	129	16.956	125	16.956	105	16.956	100	16.956	86	16.956	67	16.956	67	16.956	72	16.956	104	16.956	90	16.956	100	16.956	82	16.956	101	16.956	85	16.956	64	16.956	65	16.956	113	16.956	115	16.956	101	16.956	115	16.956	91	16.956	72	16.956	71	16.956	68	16.956	93
16.97	132	16.97	128	16.97	99	16.97	100	16.97	91	16.97	73	16.97	65	16.97	69	16.97	103	16.97	97	16.97	94	16.97	85	16.97	99	16.97	81	16.97	65	16.97	69	16.97	116	16.97	116	16.97	100	16.97	114	16.97	92	16.97	69	16.97	71	16.97	77	16.97	96
16.984	136	16.984	129	16.984	91	16.984	99	16.984	96	16.984	84	16.984	66	16.984	71	16.984	105	16.984	106	16.984	89	16.984	89	16.984	96	16.984	75	16.984	65	16.984	74	16.984	120	16.984	114	16.984	96	16.984	111	16.984	90	16.984	68	16.984	70	16.984	88	16.984	99
16.998	136	16.998	131	16.998	85	16.998	99	16.998	98	16.998	92	16.998	67	16.998	72	16.998	108	16.998	112	16.998	88	16.998	91	16.998	93	16.998	73	16.998	68	16.998	78	16.998	119	16.998	112	16.998	93	16.998	106	16.998	88	16.998	70	16.998	71	16.998	95	16.998	103
17.012	131	17.012	131	17.012	86	17.012	102	17.012	94	17.012	98	17.012	68	17.012	74	17.012	112	17.012	113	17.012	95	17.012	93	17.012	93	17.012	78	17.012	73	17.012	78	17.012	113	17.012	107	17.012	91	17.012	96	17.012	86	17.012	76	17.012	75	17.012	93	17.012	106
17.026	125	17.026	132	17.026	87	17.026	105	17.026	90	17.026	101	17.026	69	17.026	76	17.026	116	17.026	113	17.026	101	17.026	94	17.026	93	17.026	83	17.026	79	17.026	78	17.026	108	17.026	103	17.026	91	17.026	89	17.026	86	17.026	82	17.026	79	17.026	89	17.026	109
17.04	119	17.04	133	17.04	93	17.04	113	17.04	85	17.04	97	17.04	72	17.04	74	17.04	117	17.04	110	17.04	101	17.04	91	17.04	96	17.04	88	17.04	83	17.04	74	17.04	109	17.04	104	17.04	96	17.04	88	17.04	93	17.04	92	17.04	88	17.04	81	17.04	110
17.054	113	17.054	134	17.054	99	17.054	122	17.054	81	17.054	93	17.054	74	17.054	72	17.054	119	17.054	107	17.054	101	17.054	87	17.054	98	17.054	94	17.054	87	17.054	70	17.054	109	17.054	105	17.054	101	17.054	87	17.054	100	17.054	102	17.054	96	17.054	73	17.054	111
17.068	111	17.068	136	17.068	104	17.068	120	17.068	82	17.068	92	17.068	79	17.068	78	17.068	125	17.068	104	17.068	103	17.068	86	17.068	102	17.068	94	17.068	87	17.068	71	17.068	116	17.068	110	17.068	101	17.068	93	17.068	103	17.068	106	17.068	94	17.068	72	17.068	110
17.082	110	17.082	137	17.082	109	17.082	118	17.082	84	17.082	90	17.082	84	17.082	85	17.082	131	17.082	101	17.082	105	17.082	85	17.082	106	17.082	94	17.082	86	17.082	73	17.082	122	17.082	115	17.082	102	17.082	100	17.082	105	17.082	110	17.082	93	17.082	71	17.082	109
17.096	115	17.096	135	17.096	115	17.096	115	17.096	83	17.096	93	17.096	83	17.096	90	17.096	133	17.096	100	17.096	110	17.096	88	17.096	105	17.096	97	17.096	85	17.096	72	17.096	121	17.096	118	17.096	103	17.096	107	17.096	104	17.096	112	17.096	93	17.096	71	17.096	109
17.11	123	17.11	132	17.11	121	17.11	112	17.11	82	17.11	97	17.11	81	17.11	95	17.11	133	17.11	99	17.11	115	17.11	92	17.11	102	17.11	101	17.11	83	17.11	70	17.11	117	17.11	121	17.11	105	17.11	114	17.11	102	17.11	114	17.11	95	17.11	73	17.11	108
17.124	137	17.124	130	17.124	123	17.124	110	17.124	84	17.124	102	17.124	79	17.124	103	17.124	129	17.124	103	17.124	116	17.124	96	17.124	100	17.124	103	17.124	80	17.124	72	17.124	118	17.124	125	17.124	111	17.124	122	17.124	102	17.124	117	17.124	97	17.124	79	17.124	114
17.138	154	17.138	130	17.138	123	17.138	109	17.138	90	17.138	108	17.138	78	17.138	113	17.138	122	17.138	110	17.138	114	17.138	100	17.138	99	17.138	105	17.138	78	17.138	76	17.138	120	17.138	130	17.138	119	17.138	130	17.138	106	17.138	119	17.138	101	17.138	89	17.138	124
17.152	170	17.152	133	17.152	123	17.152	107	17.152	97	17.152	111	17.152	79	17.152	120	17.152	118	17.152	116	17.152	116	17.152	104	17.152	100	17.152	107	17.152	81	17.152	84	17.152	125	17.152	136	17.152	126	17.152	134	17.152	112	17.152	122	17.152	104	17.152	99	17.152	133
17.166	185	17.166	139	17.166	122	17.166	106	17.166	107	17.166	109	17.166	83	17.166	124	17.166	120	17.166	123	17.166	124	17.166	106	17.166	104	17.166	108	17.166	92	17.166	98	17.166	134	17.166	143	17.166	130	17.166	133	17.166	122	17.166	126	17.166	107	17.166	110	17.166	140
17.18	197	17.18	146	17.18	123	17.18	106	17.18	116	17.18	110	17.18	88	17.18	126	17.18	122	17.18	130	17.18	131	17.18	110	17.18	109	17.18	110	17.18	103	17.18	110	17.18	143	17.18	151	17.18	137	17.18	132	17.18	134	17.18	129	17.18	111	17.18	118	17.18	146
17.194	201	17.194	154	17.194	125	17.194	112	17.194	122	17.194	120	17.194	96	17.194	123	17.194	125	17.194	136	17.194	139	17.194	118	17.194	117	17.194	116	17.194	117	17.194	116	17.194	155	17.194	158	17.194	148	17.194	131	17.194	152	17.194	133	17.194	115	17.194	120	17.194	151
17.208	205	17.208	162	17.208	128	17.208	118	17.208	128	17.208	129	17.208	103	17.208	121	17.208	127	17.208	142	17.208	147	17.208	125	17.208	125	17.208	122	17.208	130	17.208	123	17.208	168	17.208	165	17.208	160	17.208	131	17.208	169	17.208	136	17.208	120	17.208	122	17.208	157
17.222	207	17.222	170	17.222	137	17.222	130	17.222	136	17.222	147	17.222	116	17.222	125	17.222	131	17.222	150	17.222	148	17.222	136	17.222	138	17.222	128	17.222	142	17.222	125	17.222	182	17.222	178	17.222	175	17.222	136	17.222	188	17.222	144	17.222	127	17.222	125	17.222	174
17.236	209	17.236	179	17.236	145	17.236	141	17.236	143	17.236	164	17.236	129	17.236	129	17.236	135	17.236	159	17.236	150	17.236	147	17.236	151	17.236	134	17.236	155	17.236	127	17.236	196	17.236	192	17.236	190	17.236	142	17.236	206	17.236	153	17.236	133	17.236	127	17.236	190
17.25	221	17.25	186	17.25	162	17.25	154	17.25	154	17.25	177	17.25	139	17.25	134	17.25	147	17.25	171	17.25	160	17.25	163	17.25	167	17.25	148	17.25	173	17.25	137	17.25	210	17.25	218	17.25	203	17.25	152	17.25	229	17.25	176	17.25	145	17.25	140	17.25	206
17.264	237	17.264	193	17.264	179	17.264	166	17.264	165	17.264	190	17.264	148	17.264	139	17.264	160	17.264	184	17.264	172	17.264	180	17.264	184	17.264	163	17.264	192	17.264	149	17.264	224	17.264	246	17.264	215	17.264	164	17.264	252	17.264	202	17.264	158	17.264	155	17.264	221
17.278	262	17.278	203	17.278	198	17.278	178	17.278	179	17.278	212	17.278	161	17.278	150	17.278	174	17.278	203	17.278	186	17.278	202	17.278	201	17.278	186	17.278	209	17.278	165	17.278	242	17.278	277	17.278	233	17.278	180	17.278	280	17.278	239	17.278	179	17.278	178	17.278	245
17.292	292	17.292	216	17.292	217	17.292	188	17.292	194	17.292	239	17.292	176	17.292	165	17.292	189	17.292	225	17.292	202	17.292	225	17.292	219	17.292	212	17.292	226	17.292	183	17.292	262	17.292	308	17.292	254	17.292	198	17.292	311	17.292	283	17.292	204	17.292	205	17.292	274
17.306	335	17.306	238	17.306	240	17.306	200	17.306	214	17.306	270	17.306	197	17.306	186	17.306	204	17.306	254	17.306	222	17.306	253	17.306	234	17.306	241	17.306	246	17.306	209	17.306	296	17.306	345	17.306	280	17.306	216	17.306	350	17.306	330	17.306	234	17.306	234	17.306	311
17.32	392	17.32	271	17.32	267	17.32	213	17.32	238	17.32	306	17.32	226	17.32	215	17.32	218	17.32	291	17.32	247	17.32	286	17.32	247	17.32	272	17.32	269	17.32	242	17.32	344	17.32	387	17.32	313	17.32	234	17.32	398	17.32	381	17.32	271	17.32	265	17.32	356
17.334	454	17.334	310	17.334	298	17.334	231	17.334	267	17.334	346	17.334	254	17.334	249	17.334	235	17.334	333	17.334	278	17.334	324	17.334	262	17.334	306	17.334	295	17.334	281	17.334	397	17.334	435	17.334	352	17.334	256	17.334	451	17.334	435	17.334	309	17.334	297	17.334	404
17.348	530	17.348	365	17.348	338	17.348	262	17.348	308	17.348	394	17.348	283	17.348	295	17.348	259	17.348	388	17.348	322	17.348	378	17.348	284	17.348	347	17.348	330	17.348	332	17.348	463	17.348	500	17.348	408	17.348	289	17.348	521	17.348	500	17.348	349	17.348	330	17.348	465
17.362	605	17.362	422	17.362	380	17.362	295	17.362	351	17.362	444	17.362	314	17.362	342	17.362	282	17.362	444	17.362	367	17.362	432	17.362	307	17.362	390	17.362	367	17.362	385	17.362	529	17.362	566	17.362	466	17.362	322	17.362	588	17.362	564	17.362	389	17.362	363	17.362	526
17.376	667	17.376	493	17.376	436	17.376	349	17.376	415	17.376	519	17.376	370	17.376	402	17.376	302	17.376	512	17.376	423	17.376	494	17.376	353	17.376	451	17.376	423	17.376	453	17.376	594	17.376	634	17.376	539	17.376	361	17.376	627	17.376	611	17.376	436	17.376	404	17.376	606
17.39	730	17.39	564	17.39	492	17.39	402	17.39	478	17.39	594	17.39	426	17.39	462	17.39	323	17.39	580	17.39	479	17.39	557	17.39	399	17.39	512	17.39	479	17.39	521	17.39	659	17.39	702	17.39	612	17.39	400	17.39	667	17.39	657	17.39	483	17.39	445	17.39	686
17.404	736	17.404	598	17.404	556	17.404	471	17.404	555	17.404	641	17.404	500	17.404	525	17.404	321	17.404	631	17.404	531	17.404	600	17.404	434	17.404	575	17.404	538	17.404	584	17.404	695	17.404	720	17.404	641	17.404	412	17.404	638	17.404	639	17.404	539	17.404	465	17.404	724
17.418	734	17.418	628	17.418	620	17.418	542	17.418	633	17.418	684	17.418	577	17.418	588	17.418	316	17.418	680	17.418	582	17.418	641	17.418	467	17.418	638	17.418	599	17.418	645	17.418	726	17.418	731	17.418	664	17.418	421	17.418	602	17.418	611	17.418	595	17.418	483	17.418	755
17.432	673	17.432	603	17.432	651	17.432	584	17.432	673	17.432	665	17.432	632	17.432	621	17.432	295	17.432	677	17.432	597	17.432	647	17.432	471	17.432	657	17.432	633	17.432	666	17.432	697	17.432	677	17.432	640	17.432	402	17.432	532	17.432	546	17.432	615	17.432	464	17.432	725
17.446	585	17.446	555	17.446	668	17.446	614	17.446	697	17.446	618	17.446	677	17.446	641	17.446	268	17.446	651	17.446	596	17.446	637	17.446	462	17.446	658	17.446	656	17.446	670	17.446	641	17.446	594	17.446	597	17.446	370	17.446	449	17.446	463	17.446	619	17.446	429	17.446	667
17.46	486	17.46	488	17.46	645	17.46	604	17.46	676	17.46	546	17.46	690	17.46	621	17.46	239	17.46	595	17.46	560	17.46	596	17.46	435	17.46	617	17.46	647	17.46	641	17.46	562	17.46	499	17.46	538	17.46	328	17.46	365	17.46	379	17.46	582	17.46	383	17.46	587
17.474	376	17.474	404	17.474	583	17.474	553	17.474	612	17.474	448	17.474	671	17.474	562	17.474	207	17.474	507	17.474	489	17.474	526	17.474	391	17.474	534	17.474	605	17.474	581	17.474	459	17.474	393	17.474	464	17.474	275	17.474	281	17.474	296	17.474	504	17.474	325	17.474	483
17.488	277	17.488	323	17.488	514	17.488	491	17.488	537	17.488	358	17.488	628	17.488	495	17.488	179	17.488	423	17.488	415	17.488	452	17.488	343	17.488	447	17.488	547	17.488	513	17.488	365	17.488	301	17.488	390	17.488	226	17.488	208	17.488	224	17.488	422	17.488	270	17.488	385
17.502	204	17.502	250	17.502	429	17.502	403	17.502	441	17.502	286	17.502	533	17.502	411	17.502	156	17.502	343	17.502	333	17.502	370	17.502	286	17.502	351	17.502	452	17.502	429	17.502	290	17.502	242	17.502	316	17.502	184	17.502	160	17.502	180	17.502	331	17.502	224	17.502	298
17.516	136	17.516	180	17.516	346	17.516	316	17.516	348	17.516	218	17.516	436	17.516	329	17.516	134	17.516	268	17.516	254	17.516	292	17.516	232	17.516	260	17.516	359	17.516	346	17.516	221	17.516	188	17.516	246	17.516	145	17.516	116	17.516	140	17.516	245	17.516	179	17.516	216
17.53	107	17.53	149	17.53	282	17.53	236	17.53	277	17.53	186	17.53	331	17.53	264	17.53	121	17.53	221	17.53	208	17.53	234	17.53	200	17.53	203	17.53	281	17.53	278	17.53	191	17.53	166	17.53	203	17.53	128	17.53	107	17.53	128	17.53	193	17.53	150	17.53	179
17.544	78	17.544	117	17.544	218	17.544	156	17.544	207	17.544	154	17.544	225	17.544	199	17.544	109	17.544	175	17.544	162	17.544	176	17.544	168	17.544	146	17.544	204	17.544	210	17.544	162	17.544	144	17.544	160	17.544	111	17.544	98	17.544	116	17.544	140	17.544	121	17.544	141
17.558	80	17.558	111	17.558	178	17.558	117	17.558	171	17.558	132	17.558	176	17.558	164	17.558	103	17.558	152	17.558	145	17.558	140	17.558	154	17.558	117	17.558	166	17.558	168	17.558	153	17.558	134	17.558	139	17.558	109	17.558	97	17.558	106	17.558	118	17.558	104	17.558	127
17.572	84	17.572	107	17.572	139	17.572	82	17.572	138	17.572	111	17.572	131	17.572	132	17.572	98	17.572	131	17.572	132	17.572	105	17.572	142	17.572	91	17.572	132	17.572	128	17.572	146	17.572	124	17.572	119	17.572	107	17.572	96	17.572	97	17.572	98	17.572	88	17.572	116
17.586	92	17.586	107	17.586	119	17.586	76	17.586	119	17.586	95	17.586	111	17.586	118	17.586	96	17.586	117	17.586	126	17.586	91	17.586	129	17.586	77	17.586	110	17.586	100	17.586	134	17.586	117	17.586	108	17.586	105	17.586	95	17.586	86	17.586	90	17.586	81	17.586	106
17.6	102	17.6	108	17.6	106	17.6	79	17.6	104	17.6	81	17.6	100	17.6	111	17.6	96	17.6	106	17.6	123	17.6	84	17.6	116	17.6	68	17.6	92	17.6	77	17.6	120	17.6	110	17.6	101	17.6	101	17.6	92	17.6	76	17.6	86	17.6	77	17.6	98
17.614	109	17.614	112	17.614	98	17.614	83	17.614	91	17.614	69	17.614	92	17.614	102	17.614	97	17.614	95	17.614	117	17.614	84	17.614	104	17.614	64	17.614	80	17.614	61	17.614	109	17.614	104	17.614	98	17.614	96	17.614	91	17.614	66	17.614	84	17.614	73	17.614	90
17.628	114	17.628	118	17.628	96	17.628	87	17.628	79	17.628	60	17.628	86	17.628	91	17.628	99	17.628	84	17.628	107	17.628	89	17.628	94	17.628	63	17.628	73	17.628	50	17.628	99	17.628	97	17.628	99	17.628	90	17.628	90	17.628	58	17.628	83	17.628	68	17.628	84
17.642	118	17.642	121	17.642	93	17.642	91	17.642	69	17.642	51	17.642	81	17.642	80	17.642	102	17.642	74	17.642	97	17.642	91	17.642	82	17.642	63	17.642	67	17.642	43	17.642	91	17.642	90	17.642	97	17.642	86	17.642	88	17.642	55	17.642	82	17.642	61	17.642	77
17.656	119	17.656	118	17.656	89	17.656	92	17.656	62	17.656	45	17.656	78	17.656	66	17.656	103	17.656	66	17.656	89	17.656	90	17.656	71	17.656	64	17.656	64	17.656	43	17.656	84	17.656	83	17.656	89	17.656	87	17.656	82	17.656	61	17.656	82	17.656	52	17.656	70
17.67	119	17.67	114	17.67	84	17.67	93	17.67	55	17.67	41	17.67	75	17.67	53	17.67	103	17.67	61	17.67	82	17.67	88	17.67	62	17.67	65	17.67	61	17.67	44	17.67	80	17.67	77	17.67	82	17.67	87	17.67	77	17.67	65	17.67	82	17.67	45	17.67	65
17.684	109	17.684	109	17.684	78	17.684	90	17.684	51	17.684	53	17.684	68	17.684	45	17.684	99	17.684	68	17.684	82	17.684	81	17.684	68	17.684	68	17.684	60	17.684	47	17.684	85	17.684	81	17.684	83	17.684	90	17.684	76	17.684	63	17.684	81	17.684	49	17.684	68
17.698	99	17.698	104	17.698	73	17.698	88	17.698	47	17.698	64	17.698	61	17.698	36	17.698	96	17.698	76	17.698	83	17.698	74	17.698	75	17.698	70	17.698	58	17.698	49	17.698	90	17.698	84	17.698	83	17.698	92	17.698	75	17.698	60	17.698	80	17.698	53	17.698	71
17.712	96	17.712	103	17.712	73	17.712	81	17.712	54	17.712	62	17.712	58	17.712	43	17.712	95	17.712	75	17.712	82	17.712	69	17.712	75	17.712	73	17.712	59	17.712	50	17.712	90	17.712	83	17.712	81	17.712	89	17.712	73	17.712	59	17.712	77	17.712	53	17.712	68
17.726	93	17.726	102	17.726	74	17.726	75	17.726	61	17.726	61	17.726	56	17.726	51	17.726	94	17.726	73	17.726	82	17.726	64	17.726	74	17.726	76	17.726	60	17.726	51	17.726	90	17.726	81	17.726	79	17.726	86	17.726	71	17.726	59	17.726	73	17.726	52	17.726	65
17.74	92	17.74	98	17.74	74	17.74	72	17.74	61	17.74	59	17.74	57	17.74	53	17.74	94	17.74	72	17.74	83	17.74	62	17.74	75	17.74	77	17.74	59	17.74	53	17.74	91	17.74	81	17.74	77	17.74	84	17.74	68	17.74	58	17.74	71	17.74	52	17.74	64
17.754	92	17.754	95	17.754	75	17.754	71	17.754	60	17.754	57	17.754	59	17.754	53	17.754	94	17.754	71	17.754	86	17.754	61	17.754	76	17.754	77	17.754	58	17.754	55	17.754	91	17.754	80	17.754	75	17.754	81	17.754	66	17.754	58	17.754	70	17.754	52	17.754	64
17.768	91	17.768	94	17.768	77	17.768	70	17.768	60	17.768	56	17.768	57	17.768	53	17.768	95	17.768	71	17.768	89	17.768	61	17.768	76	17.768	73	17.768	57	17.768	55	17.768	90	17.768	79	17.768	75	17.768	80	17.768	65	17.768	58	17.768	67	17.768	52	17.768	64
17.782	91	17.782	95	17.782	79	17.782	70	17.782	61	17.782	56	17.782	54	17.782	51	17.782	95	17.782	74	17.782	93	17.782	62	17.782	76	17.782	67	17.782	55	17.782	52	17.782	86	17.782	77	17.782	75	17.782	81	17.782	63	17.782	57	17.782	63	17.782	52	17.782	65
17.796	91	17.796	96	17.796	81	17.796	70	17.796	63	17.796	56	17.796	53	17.796	49	17.796	95	17.796	76	17.796	94	17.796	62	17.796	75	17.796	62	17.796	55	17.796	50	17.796	83	17.796	76	17.796	75	17.796	83	17.796	62	17.796	56	17.796	61	17.796	52	17.796	65
17.81	89	17.81	94	17.81	80	17.81	69	17.81	64	17.81	56	17.81	55	17.81	46	17.81	97	17.81	77	17.81	88	17.81	61	17.81	75	17.81	58	17.81	56	17.81	49	17.81	81	17.81	76	17.81	75	17.81	86	17.81	62	17.81	54	17.81	59	17.81	52	17.81	63
17.824	87	17.824	93	17.824	78	17.824	68	17.824	64	17.824	57	17.824	56	17.824	43	17.824	97	17.824	78	17.824	83	17.824	60	17.824	75	17.824	54	17.824	56	17.824	48	17.824	79	17.824	76	17.824	74	17.824	89	17.824	62	17.824	53	17.824	58	17.824	51	17.824	62
17.838	83	17.838	93	17.838	76	17.838	69	17.838	63	17.838	58	17.838	56	17.838	43	17.838	94	17.838	78	17.838	79	17.838	59	17.838	75	17.838	53	17.838	56	17.838	48	17.838	77	17.838	77	17.838	72	17.838	88	17.838	63	17.838	54	17.838	58	17.838	50	17.838	61
17.852	80	17.852	93	17.852	74	17.852	69	17.852	62	17.852	58	17.852	56	17.852	43	17.852	90	17.852	78	17.852	75	17.852	58	17.852	75	17.852	52	17.852	56	17.852	47	17.852	75	17.852	79	17.852	71	17.852	87	17.852	64	17.852	55	17.852	59	17.852	48	17.852	61
17.866	79	17.866	93	17.866	74	17.866	70	17.866	61	17.866	58	17.866	53	17.866	43	17.866	92	17.866	76	17.866	74	17.866	57	17.866	76	17.866	54	17.866	55	17.866	46	17.866	74	17.866	79	17.866	73	17.866	85	17.866	65	17.866	56	17.866	61	17.866	48	17.866	65
17.88	79	17.88	93	17.88	74	17.88	72	17.88	61	17.88	58	17.88	51	17.88	44	17.88	93	17.88	74	17.88	74	17.88	57	17.88	76	17.88	57	17.88	53	17.88	46	17.88	73	17.88	80	17.88	74	17.88	83	17.88	65	17.88	57	17.88	63	17.88	48	17.88	69
17.894	80	17.894	92	17.894	74	17.894	72	17.894	60	17.894	58	17.894	49	17.894	44	17.894	97	17.894	70	17.894	74	17.894	58	17.894	77	17.894	58	17.894	52	17.894	46	17.894	75	17.894	80	17.894	76	17.894	84	17.894	67	17.894	56	17.894	64	17.894	50	17.894	69
17.908	82	17.908	90	17.908	74	17.908	72	17.908	59	17.908	57	17.908	48	17.908	43	17.908	102	17.908	66	17.908	74	17.908	60	17.908	78	17.908	59	17.908	51	17.908	46	17.908	79	17.908	79	17.908	77	17.908	85	17.908	69	17.908	54	17.908	66	17.908	53	17.908	68
17.922	81	17.922	89	17.922	73	17.922	70	17.922	60	17.922	57	17.922	47	17.922	42	17.922	102	17.922	63	17.922	73	17.922	62	17.922	78	17.922	58	17.922	52	17.922	46	17.922	83	17.922	79	17.922	77	17.922	87	17.922	69	17.922	54	17.922	65	17.922	54	17.922	66
17.936	80	17.936	88	17.936	70	17.936	68	17.936	61	17.936	56	17.936	47	17.936	40	17.936	99	17.936	62	17.936	72	17.936	62	17.936	77	17.936	56	17.936	52	17.936	45	17.936	87	17.936	80	17.936	76	17.936	90	17.936	67	17.936	53	17.936	63	17.936	54	17.936	63
17.95	79	17.95	88	17.95	67	17.95	66	17.95	62	17.95	55	17.95	46	17.95	39	17.95	95	17.95	61	17.95	71	17.95	63	17.95	78	17.95	55	17.95	53	17.95	45	17.95	89	17.95	80	17.95	76	17.95	91	17.95	65	17.95	53	17.95	63	17.95	53	17.95	62
17.964	80	17.964	88	17.964	65	17.964	64	17.964	63	17.964	55	17.964	46	17.964	39	17.964	91	17.964	62	17.964	71	17.964	62	17.964	79	17.964	55	17.964	55	17.964	47	17.964	88	17.964	81	17.964	74	17.964	91	17.964	62	17.964	54	17.964	65	17.964	51	17.964	63
17.978	81	17.978	88	17.978	63	17.978	63	17.978	63	17.978	55	17.978	46	17.978	39	17.978	88	17.978	62	17.978	71	17.978	62	17.978	80	17.978	55	17.978	56	17.978	49	17.978	87	17.978	81	17.978	73	17.978	91	17.978	60	17.978	56	17.978	66	17.978	49	17.978	64
17.992	82	17.992	89	17.992	65	17.992	63	17.992	60	17.992	55	17.992	47	17.992	41	17.992	87	17.992	64	17.992	72	17.992	62	17.992	79	17.992	56	17.992	57	17.992	53	17.992	82	17.992	78	17.992	73	17.992	92	17.992	59	17.992	58	17.992	68	17.992	49	17.992	64
18.006	83	18.006	90	18.006	67	18.006	63	18.006	58	18.006	56	18.006	48	18.006	43	18.006	86	18.006	65	18.006	73	18.006	62	18.006	78	18.006	58	18.006	57	18.006	57	18.006	77	18.006	76	18.006	72	18.006	93	18.006	58	18.006	61	18.006	69	18.006	50	18.006	64
18.02	84	18.02	92	18.02	70	18.02	63	18.02	58	18.02	59	18.02	49	18.02	44	18.02	87	18.02	65	18.02	71	18.02	63	18.02	74	18.02	58	18.02	55	18.02	53	18.02	75	18.02	74	18.02	74	18.02	97	18.02	57	18.02	61	18.02	65	18.02	50	18.02	64
18.034	86	18.034	94	18.034	72	18.034	63	18.034	59	18.034	61	18.034	49	18.034	45	18.034	89	18.034	65	18.034	69	18.034	63	18.034	71	18.034	57	18.034	52	18.034	48	18.034	72	18.034	73	18.034	75	18.034	100	18.034	57	18.034	61	18.034	60	18.034	50	18.034	64
18.048	88	18.048	93	18.048	72	18.048	63	18.048	61	18.048	61	18.048	48	18.048	44	18.048	89	18.048	64	18.048	70	18.048	62	18.048	71	18.048	55	18.048	50	18.048	45	18.048	70	18.048	74	18.048	76	18.048	97	18.048	60	18.048	59	18.048	57	18.048	51	18.048	64
18.062	91	18.062	91	18.062	71	18.062	63	18.062	62	18.062	61	18.062	47	18.062	43	18.062	88	18.062	62	18.062	72	18.062	61	18.062	72	18.062	53	18.062	47	18.062	43	18.062	69	18.062	75	18.062	77	18.062	93	18.062	65	18.062	57	18.062	54	18.062	52	18.062	64
18.076	90	18.076	88	18.076	71	18.076	63	18.076	61	18.076	58	18.076	46	18.076	42	18.076	89	18.076	60	18.076	74	18.076	59	18.076	75	18.076	53	18.076	46	18.076	42	18.076	69	18.076	76	18.076	78	18.076	90	18.076	67	18.076	55	18.076	52	18.076	52	18.076	62
18.09	88	18.09	84	18.09	71	18.09	62	18.09	59	18.09	54	18.09	47	18.09	40	18.09	90	18.09	57	18.09	77	18.09	56	18.09	77	18.09	54	18.09	47	18.09	42	18.09	71	18.09	75	18.09	79	18.09	88	18.09	69	18.09	54	18.09	52	18.09	51	18.09	60
18.104	86	18.104	83	18.104	70	18.104	62	18.104	57	18.104	51	18.104	47	18.104	39	18.104	91	18.104	54	18.104	78	18.104	55	18.104	78	18.104	55	18.104	48	18.104	41	18.104	74	18.104	76	18.104	77	18.104	87	18.104	69	18.104	53	18.104	52	18.104	50	18.104	60
18.118	86	18.118	84	18.118	68	18.118	62	18.118	58	18.118	50	18.118	47	18.118	40	18.118	94	18.118	52	18.118	76	18.118	56	18.118	77	18.118	55	18.118	49	18.118	41	18.118	80	18.118	76	18.118	74	18.118	88	18.118	67	18.118	54	18.118	52	18.118	47	18.118	62
18.132	85	18.132	86	18.132	66	18.132	63	18.132	60	18.132	50	18.132	48	18.132	41	18.132	95	18.132	51	18.132	75	18.132	56	18.132	75	18.132	56	18.132	49	18.132	41	18.132	83	18.132	77	18.132	70	18.132	89	18.132	66	18.132	54	18.132	52	18.132	45	18.132	64
18.146	84	18.146	87	18.146	65	18.146	64	18.146	71	18.146	50	18.146	52	18.146	43	18.146	91	18.146	53	18.146	75	18.146	57	18.146	73	18.146	54	18.146	48	18.146	41	18.146	81	18.146	79	18.146	65	18.146	91	18.146	66	18.146	55	18.146	53	18.146	44	18.146	68
18.16	83	18.16	88	18.16	64	18.16	65	18.16	80	18.16	51	18.16	55	18.16	44	18.16	88	18.16	55	18.16	75	18.16	58	18.16	72	18.16	53	18.16	47	18.16	41	18.16	78	18.16	80	18.16	61	18.16	92	18.16	67	18.16	55	18.16	54	18.16	42	18.16	72
18.174	80	18.174	87	18.174	66	18.174	64	18.174	82	18.174	50	18.174	55	18.174	45	18.174	87	18.174	56	18.174	75	18.174	57	18.174	71	18.174	54	18.174	47	18.174	41	18.174	75	18.174	80	18.174	62	18.174	92	18.174	68	18.174	54	18.174	57	18.174	41	18.174	71
18.188	76	18.188	85	18.188	68	18.188	64	18.188	84	18.188	50	18.188	56	18.188	46	18.188	86	18.188	57	18.188	76	18.188	55	18.188	70	18.188	56	18.188	47	18.188	41	18.188	71	18.188	80	18.188	64	18.188	92	18.188	69	18.188	52	18.188	59	18.188	40	18.188	69
18.202	77	18.202	85	18.202	70	18.202	62	18.202	82	18.202	50	18.202	52	18.202	46	18.202	89	18.202	57	18.202	74	18.202	54	18.202	69	18.202	54	18.202	49	18.202	42	18.202	71	18.202	81	18.202	67	18.202	91	18.202	68	18.202	53	18.202	62	18.202	40	18.202	66
18.216	80	18.216	86	18.216	71	18.216	60	18.216	79	18.216	50	18.216	47	18.216	45	18.216	93	18.216	57	18.216	73	18.216	52	18.216	68	18.216	52	18.216	51	18.216	42	18.216	72	18.216	81	18.216	71	18.216	89	18.216	68	18.216	54	18.216	64	18.216	39	18.216	62
18.23	86	18.23	89	18.23	71	18.23	59	18.23	77	18.23	49	18.23	45	18.23	45	18.23	97	18.23	58	18.23	73	18.23	53	18.23	67	18.23	52	18.23	52	18.23	48	18.23	72	18.23	79	18.23	73	18.23	87	18.23	66	18.23	54	18.23	63	18.23	39	18.23	58
18.244	93	18.244	93	18.244	70	18.244	58	18.244	76	18.244	48	18.244	44	18.244	46	18.244	101	18.244	59	18.244	75	18.244	55	18.244	65	18.244	52	18.244	52	18.244	56	18.244	72	18.244	77	18.244	74	18.244	85	18.244	65	18.244	55	18.244	60	18.244	39	18.244	56
18.258	98	18.258	96	18.258	71	18.258	57	18.258	71	18.258	47	18.258	44	18.258	46	18.258	103	18.258	60	18.258	76	18.258	57	18.258	66	18.258	54	18.258	52	18.258	60	18.258	72	18.258	74	18.258	73	18.258	83	18.258	64	18.258	55	18.258	58	18.258	40	18.258	53
18.272	100	18.272	96	18.272	72	18.272	57	18.272	64	18.272	47	18.272	45	18.272	45	18.272	104	18.272	61	18.272	76	18.272	57	18.272	68	18.272	57	18.272	53	18.272	60	18.272	71	18.272	72	18.272	70	18.272	80	18.272	66	18.272	54	18.272	58	18.272	42	18.272	52
18.286	99	18.286	94	18.286	73	18.286	58	18.286	60	18.286	47	18.286	46	18.286	44	18.286	103	18.286	62	18.286	76	18.286	57	18.286	71	18.286	59	18.286	54	18.286	58	18.286	72	18.286	71	18.286	66	18.286	78	18.286	67	18.286	53	18.286	59	18.286	44	18.286	51
18.3	94	18.3	88	18.3	74	18.3	58	18.3	61	18.3	46	18.3	47	18.3	42	18.3	99	18.3	64	18.3	73	18.3	55	18.3	76	18.3	58	18.3	54	18.3	52	18.3	73	18.3	75	18.3	63	18.3	78	18.3	70	18.3	54	18.3	62	18.3	45	18.3	53
18.314	90	18.314	83	18.314	73	18.314	58	18.314	63	18.314	45	18.314	49	18.314	41	18.314	95	18.314	67	18.314	70	18.314	53	18.314	81	18.314	57	18.314	54	18.314	46	18.314	74	18.314	77	18.314	60	18.314	79	18.314	72	18.314	55	18.314	64	18.314	46	18.314	55
18.328	89	18.328	81	18.328	70	18.328	60	18.328	60	18.328	47	18.328	46	18.328	42	18.328	90	18.328	70	18.328	70	18.328	55	18.328	82	18.328	57	18.328	53	18.328	44	18.328	72	18.328	75	18.328	61	18.328	78	18.328	70	18.328	55	18.328	63	18.328	47	18.328	59
18.342	88	18.342	80	18.342	66	18.342	62	18.342	58	18.342	49	18.342	44	18.342	44	18.342	85	18.342	73	18.342	70	18.342	58	18.342	82	18.342	57	18.342	53	18.342	43	18.342	69	18.342	73	18.342	62	18.342	78	18.342	68	18.342	56	18.342	62	18.342	49	18.342	63
18.356	86	18.356	79	18.356	64	18.356	63	18.356	57	18.356	50	18.356	43	18.356	46	18.356	88	18.356	70	18.356	68	18.356	58	18.356	75	18.356	58	18.356	53	18.356	45	18.356	69	18.356	70	18.356	64	18.356	78	18.356	66	18.356	56	18.356	61	18.356	47	18.356	63
18.37	83	18.37	79	18.37	62	18.37	64	18.37	56	18.37	52	18.37	42	18.37	47	18.37	92	18.37	66	18.37	66	18.37	57	18.37	67	18.37	58	18.37	52	18.37	46	18.37	69	18.37	66	18.37	66	18.37	79	18.37	64	18.37	55	18.37	61	18.37	44	18.37	63
18.384	80	18.384	81	18.384	61	18.384	63	18.384	56	18.384	52	18.384	43	18.384	48	18.384	96	18.384	63	18.384	65	18.384	56	18.384	62	18.384	60	18.384	53	18.384	47	18.384	71	18.384	67	18.384	68	18.384	78	18.384	65	18.384	53	18.384	61	18.384	42	18.384	61
18.398	75	18.398	84	18.398	59	18.398	62	18.398	57	18.398	52	18.398	46	18.398	49	18.398	101	18.398	61	18.398	65	18.398	54	18.398	58	18.398	62	18.398	54	18.398	47	18.398	75	18.398	69	18.398	70	18.398	78	18.398	67	18.398	51	18.398	60	18.398	40	18.398	59
18.412	75	18.412	85	18.412	60	18.412	62	18.412	58	18.412	52	18.412	47	18.412	51	18.412	101	18.412	59	18.412	66	18.412	54	18.412	59	18.412	62	18.412	55	18.412	50	18.412	75	18.412	71	18.412	73	18.412	77	18.412	66	18.412	51	18.412	60	18.412	41	18.412	59
18.426	77	18.426	85	18.426	64	18.426	63	18.426	59	18.426	54	18.426	48	18.426	53	18.426	96	18.426	60	18.426	68	18.426	57	18.426	65	18.426	59	18.426	55	18.426	56	18.426	72	18.426	74	18.426	76	18.426	76	18.426	63	18.426	52	18.426	60	18.426	43	18.426	60
18.44	80	18.44	84	18.44	68	18.44	65	18.44	60	18.44	55	18.44	48	18.44	55	18.44	93	18.44	60	18.44	69	18.44	57	18.44	70	18.44	56	18.44	55	18.44	60	18.44	71	18.44	74	18.44	78	18.44	76	18.44	61	18.44	53	18.44	61	18.44	45	18.44	61
18.454	85	18.454	82	18.454	72	18.454	66	18.454	60	18.454	53	18.454	46	18.454	56	18.454	90	18.454	61	18.454	69	18.454	54	18.454	73	18.454	52	18.454	54	18.454	59	18.454	72	18.454	71	18.454	80	18.454	79	18.454	59	18.454	56	18.454	64	18.454	46	18.454	61
18.468	90	18.468	81	18.468	75	18.468	68	18.468	59	18.468	52	18.468	45	18.468	56	18.468	88	18.468	62	18.468	70	18.468	52	18.468	76	18.468	48	18.468	53	18.468	58	18.468	74	18.468	69	18.468	81	18.468	81	18.468	58	18.468	57	18.468	66	18.468	46	18.468	62
18.482	92	18.482	80	18.482	75	18.482	69	18.482	56	18.482	52	18.482	45	18.482	55	18.482	89	18.482	64	18.482	71	18.482	52	18.482	76	18.482	47	18.482	53	18.482	51	18.482	76	18.482	66	18.482	79	18.482	81	18.482	60	18.482	56	18.482	65	18.482	48	18.482	62
18.496	93	18.496	80	18.496	74	18.496	70	18.496	54	18.496	52	18.496	45	18.496	54	18.496	90	18.496	66	18.496	72	18.496	53	18.496	77	18.496	46	18.496	53	18.496	45	18.496	77	18.496	64	18.496	77	18.496	82	18.496	62	18.496	56	18.496	63	18.496	50	18.496	61
18.51	89	18.51	79	18.51	70	18.51	70	18.51	53	18.51	52	18.51	45	18.51	56	18.51	91	18.51	65	18.51	73	18.51	55	18.51	77	18.51	46	18.51	53	18.51	45	18.51	73	18.51	67	18.51	74	18.51	82	18.51	64	18.51	55	18.51	62	18.51	52	18.51	61
18.524	84	18.524	78	18.524	67	18.524	70	18.524	52	18.524	51	18.524	44	18.524	59	18.524	91	18.524	65	18.524	74	18.524	58	18.524	77	18.524	45	18.524	53	18.524	46	18.524	68	18.524	69	18.524	71	18.524	82	18.524	66	18.524	55	18.524	60	18.524	54	18.524	61
18.538	80	18.538	80	18.538	66	18.538	69	18.538	51	18.538	49	18.538	43	18.538	60	18.538	91	18.538	64	18.538	74	18.538	60	18.538	76	18.538	49	18.538	53	18.538	47	18.538	66	18.538	71	18.538	69	18.538	82	18.538	67	18.538	55	18.538	60	18.538	54	18.538	60
18.552	76	18.552	83	18.552	66	18.552	68	18.552	50	18.552	46	18.552	42	18.552	59	18.552	90	18.552	63	18.552	74	18.552	62	18.552	74	18.552	53	18.552	52	18.552	47	18.552	66	18.552	72	18.552	68	18.552	82	18.552	67	18.552	55	18.552	60	18.552	53	18.552	59
18.566	75	18.566	86	18.566	67	18.566	68	18.566	49	18.566	46	18.566	41	18.566	58	18.566	90	18.566	62	18.566	74	18.566	63	18.566	74	18.566	57	18.566	51	18.566	47	18.566	69	18.566	73	18.566	69	18.566	83	18.566	67	18.566	57	18.566	60	18.566	56	18.566	57
18.58	77	18.58	87	18.58	67	18.58	68	18.58	49	18.58	48	18.58	41	18.58	57	18.58	90	18.58	60	18.58	73	18.58	64	18.58	75	18.58	60	18.58	50	18.58	45	18.58	73	18.58	73	18.58	70	18.58	85	18.58	66	18.58	60	18.58	58	18.58	62	18.58	56
18.594	80	18.594	88	18.594	67	18.594	69	18.594	50	18.594	50	18.594	42	18.594	56	18.594	91	18.594	59	18.594	73	18.594	64	18.594	75	18.594	63	18.594	50	18.594	45	18.594	77	18.594	73	18.594	71	18.594	87	18.594	65	18.594	62	18.594	58	18.594	65	18.594	54
18.608	85	18.608	89	18.608	65	18.608	69	18.608	51	18.608	53	18.608	42	18.608	57	18.608	94	18.608	61	18.608	73	18.608	62	18.608	73	18.608	64	18.608	49	18.608	49	18.608	80	18.608	73	18.608	71	18.608	88	18.608	65	18.608	63	18.608	57	18.608	62	18.608	54
18.622	90	18.622	91	18.622	64	18.622	70	18.622	53	18.622	56	18.622	43	18.622	58	18.622	96	18.622	63	18.622	74	18.622	61	18.622	72	18.622	65	18.622	48	18.622	52	18.622	82	18.622	73	18.622	71	18.622	90	18.622	64	18.622	64	18.622	56	18.622	60	18.622	54
18.636	92	18.636	93	18.636	65	18.636	66	18.636	53	18.636	57	18.636	43	18.636	61	18.636	94	18.636	65	18.636	75	18.636	61	18.636	70	18.636	66	18.636	47	18.636	50	18.636	81	18.636	71	18.636	72	18.636	89	18.636	64	18.636	62	18.636	59	18.636	57	18.636	56
18.65	94	18.65	95	18.65	67	18.65	62	18.65	53	18.65	58	18.65	44	18.65	65	18.65	93	18.65	66	18.65	75	18.65	61	18.65	68	18.65	66	18.65	46	18.65	47	18.65	81	18.65	70	18.65	72	18.65	88	18.65	63	18.65	61	18.65	61	18.65	55	18.65	58
18.664	92	18.664	93	18.664	68	18.664	60	18.664	50	18.664	59	18.664	43	18.664	63	18.664	91	18.664	63	18.664	75	18.664	61	18.664	69	18.664	63	18.664	46	18.664	49	18.664	81	18.664	70	18.664	75	18.664	88	18.664	62	18.664	61	18.664	62	18.664	55	18.664	61
18.678	91	18.678	91	18.678	69	18.678	58	18.678	47	18.678	59	18.678	42	18.678	61	18.678	89	18.678	60	18.678	74	18.678	60	18.678	70	18.678	60	18.678	45	18.678	52	18.678	81	18.678	69	18.678	78	18.678	88	18.678	61	18.678	60	18.678	63	18.678	55	18.678	65
18.692	89	18.692	89	18.692	70	18.692	61	18.692	46	18.692	58	18.692	42	18.692	58	18.692	90	18.692	58	18.692	75	18.692	59	18.692	71	18.692	58	18.692	46	18.692	53	18.692	81	18.692	70	18.692	78	18.692	86	18.692	60	18.692	60	18.692	62	18.692	54	18.692	66
18.706	86	18.706	86	18.706	70	18.706	65	18.706	46	18.706	55	18.706	41	18.706	55	18.706	91	18.706	56	18.706	76	18.706	58	18.706	71	18.706	55	18.706	47	18.706	53	18.706	80	18.706	71	18.706	77	18.706	84	18.706	60	18.706	59	18.706	59	18.706	52	18.706	67
18.72	84	18.72	85	18.72	72	18.72	68	18.72	47	18.72	53	18.72	41	18.72	53	18.72	91	18.72	56	18.72	77	18.72	57	18.72	70	18.72	55	18.72	49	18.72	52	18.72	79	18.72	71	18.72	77	18.72	81	18.72	60	18.72	58	18.72	57	18.72	51	18.72	67
18.734	81	18.734	86	18.734	73	18.734	69	18.734	49	18.734	52	18.734	42	18.734	51	18.734	89	18.734	56	18.734	78	18.734	56	18.734	68	18.734	55	18.734	50	18.734	49	18.734	78	18.734	71	18.734	76	18.734	76	18.734	60	18.734	57	18.734	56	18.734	52	18.734	66
18.748	80	18.748	88	18.748	74	18.748	69	18.748	50	18.748	50	18.748	41	18.748	49	18.748	87	18.748	57	18.748	78	18.748	56	18.748	66	18.748	55	18.748	50	18.748	47	18.748	76	18.748	72	18.748	77	18.748	74	18.748	61	18.748	56	18.748	54	18.748	54	18.748	65
18.762	80	18.762	89	18.762	73	18.762	67	18.762	51	18.762	50	18.762	40	18.762	48	18.762	86	18.762	58	18.762	76	18.762	57	18.762	65	18.762	56	18.762	49	18.762	46	18.762	73	18.762	73	18.762	81	18.762	75	18.762	62	18.762	55	18.762	52	18.762	58	18.762	66
18.776	81	18.776	90	18.776	71	18.776	66	18.776	52	18.776	49	18.776	39	18.776	47	18.776	86	18.776	59	18.776	75	18.776	58	18.776	64	18.776	57	18.776	47	18.776	44	18.776	71	18.776	75	18.776	84	18.776	76	18.776	63	18.776	55	18.776	50	18.776	62	18.776	66
18.79	84	18.79	91	18.79	70	18.79	66	18.79	50	18.79	50	18.79	38	18.79	47	18.79	86	18.79	63	18.79	74	18.79	59	18.79	65	18.79	58	18.79	45	18.79	42	18.79	69	18.79	75	18.79	83	18.79	79	18.79	65	18.79	54	18.79	51	18.79	65	18.79	64
18.804	86	18.804	92	18.804	68	18.804	65	18.804	48	18.804	51	18.804	37	18.804	47	18.804	86	18.804	67	18.804	72	18.804	61	18.804	66	18.804	58	18.804	44	18.804	40	18.804	67	18.804	76	18.804	82	18.804	82	18.804	66	18.804	53	18.804	52	18.804	69	18.804	62
18.818	88	18.818	92	18.818	70	18.818	65	18.818	47	18.818	51	18.818	37	18.818	48	18.818	88	18.818	70	18.818	74	18.818	60	18.818	68	18.818	57	18.818	44	18.818	38	18.818	67	18.818	74	18.818	77	18.818	84	18.818	65	18.818	52	18.818	53	18.818	72	18.818	61
18.832	90	18.832	93	18.832	72	18.832	65	18.832	46	18.832	52	18.832	37	18.832	49	18.832	90	18.832	72	18.832	75	18.832	59	18.832	69	18.832	56	18.832	45	18.832	37	18.832	68	18.832	71	18.832	72	18.832	86	18.832	65	18.832	50	18.832	54	18.832	75	18.832	60
18.846	89	18.846	94	18.846	73	18.846	66	18.846	47	18.846	52	18.846	37	18.846	50	18.846	92	18.846	71	18.846	76	18.846	59	18.846	70	18.846	55	18.846	44	18.846	37	18.846	70	18.846	69	18.846	69	18.846	87	18.846	65	18.846	50	18.846	53	18.846	72	18.846	60
18.86	88	18.86	95	18.86	74	18.86	68	18.86	49	18.86	52	18.86	38	18.86	52	18.86	94	18.86	68	18.86	76	18.86	59	18.86	70	18.86	53	18.86	44	18.86	37	18.86	73	18.86	67	18.86	67	18.86	87	18.86	66	18.86	50	18.86	52	18.86	67	18.86	61
18.874	85	18.874	100	18.874	72	18.874	72	18.874	51	18.874	52	18.874	38	18.874	56	18.874	94	18.874	65	18.874	75	18.874	60	18.874	71	18.874	52	18.874	44	18.874	38	18.874	75	18.874	66	18.874	67	18.874	87	18.874	67	18.874	50	18.874	51	18.874	62	18.874	60
18.888	83	18.888	107	18.888	69	18.888	77	18.888	53	18.888	53	18.888	38	18.888	63	18.888	91	18.888	64	18.888	73	18.888	61	18.888	71	18.888	50	18.888	44	18.888	39	18.888	76	18.888	66	18.888	69	18.888	86	18.888	68	18.888	52	18.888	50	18.888	56	18.888	58
18.902	81	18.902	113	18.902	66	18.902	81	18.902	54	18.902	54	18.902	37	18.902	69	18.902	89	18.902	62	18.902	71	18.902	60	18.902	72	18.902	50	18.902	44	18.902	40	18.902	77	18.902	65	18.902	69	18.902	85	18.902	68	18.902	53	18.902	49	18.902	53	18.902	57
18.916	82	18.916	116	18.916	65	18.916	84	18.916	54	18.916	55	18.916	36	18.916	71	18.916	88	18.916	62	18.916	70	18.916	59	18.916	72	18.916	50	18.916	44	18.916	41	18.916	76	18.916	64	18.916	68	18.916	84	18.916	66	18.916	53	18.916	49	18.916	52	18.916	55
18.93	83	18.93	118	18.93	65	18.93	86	18.93	54	18.93	55	18.93	35	18.93	74	18.93	88	18.93	62	18.93	69	18.93	57	18.93	73	18.93	50	18.93	44	18.93	41	18.93	74	18.93	63	18.93	67	18.93	83	18.93	64	18.93	53	18.93	49	18.93	52	18.93	54
18.944	85	18.944	117	18.944	67	18.944	90	18.944	53	18.944	55	18.944	35	18.944	76	18.944	90	18.944	61	18.944	70	18.944	57	18.944	72	18.944	51	18.944	43	18.944	38	18.944	72	18.944	61	18.944	66	18.944	81	18.944	62	18.944	52	18.944	51	18.944	52	18.944	56
18.958	87	18.958	116	18.958	69	18.958	93	18.958	51	18.958	55	18.958	34	18.958	79	18.958	91	18.958	60	18.958	70	18.958	57	18.958	71	18.958	51	18.958	43	18.958	36	18.958	70	18.958	59	18.958	64	18.958	80	18.958	60	18.958	52	18.958	52	18.958	53	18.958	57
18.972	88	18.972	111	18.972	70	18.972	95	18.972	51	18.972	54	18.972	35	18.972	80	18.972	90	18.972	61	18.972	73	18.972	58	18.972	69	18.972	51	18.972	44	18.972	35	18.972	70	18.972	61	18.972	64	18.972	79	18.972	60	18.972	53	18.972	53	18.972	53	18.972	59
18.986	89	18.986	105	18.986	70	18.986	97	18.986	51	18.986	53	18.986	36	18.986	81	18.986	88	18.986	62	18.986	75	18.986	59	18.986	67	18.986	52	18.986	44	18.986	34	18.986	70	18.986	63	18.986	64	18.986	78	18.986	60	18.986	54	18.986	54	18.986	53	18.986	61
19	88	19	102	19	68	19	94	19	51	19	52	19	37	19	75	19	87	19	63	19	76	19	58	19	68	19	53	19	45	19	35	19	71	19	66	19	64	19	77	19	62	19	55	19	55	19	53	19	61
19.014	86	19.014	99	19.014	65	19.014	91	19.014	51	19.014	53	19.014	38	19.014	69	19.014	85	19.014	65	19.014	76	19.014	57	19.014	69	19.014	54	19.014	46	19.014	37	19.014	73	19.014	68	19.014	65	19.014	75	19.014	63	19.014	55	19.014	55	19.014	52	19.014	60
19.028	85	19.028	96	19.028	65	19.028	88	19.028	52	19.028	53	19.028	40	19.028	62	19.028	85	19.028	66	19.028	74	19.028	54	19.028	70	19.028	55	19.028	46	19.028	37	19.028	72	19.028	70	19.028	65	19.028	74	19.028	63	19.028	55	19.028	54	19.028	51	19.028	59
19.042	83	19.042	94	19.042	67	19.042	86	19.042	52	19.042	54	19.042	41	19.042	56	19.042	85	19.042	66	19.042	71	19.042	51	19.042	71	19.042	56	19.042	47	19.042	36	19.042	70	19.042	72	19.042	65	19.042	73	19.042	62	19.042	53	19.042	53	19.042	50	19.042	58
19.056	82	19.056	93	19.056	70	19.056	83	19.056	51	19.056	55	19.056	43	19.056	52	19.056	85	19.056	65	19.056	70	19.056	49	19.056	72	19.056	57	19.056	47	19.056	35	19.056	67	19.056	73	19.056	65	19.056	73	19.056	60	19.056	51	19.056	52	19.056	49	19.056	57
19.07	83	19.07	91	19.07	73	19.07	78	19.07	50	19.07	55	19.07	45	19.07	50	19.07	84	19.07	64	19.07	70	19.07	50	19.07	72	19.07	56	19.07	46	19.07	34	19.07	63	19.07	74	19.07	65	19.07	74	19.07	57	19.07	49	19.07	51	19.07	47	19.07	55
19.084	83	19.084	90	19.084	76	19.084	72	19.084	50	19.084	54	19.084	47	19.084	49	19.084	84	19.084	63	19.084	70	19.084	50	19.084	71	19.084	55	19.084	46	19.084	33	19.084	60	19.084	74	19.084	64	19.084	76	19.084	55	19.084	47	19.084	50	19.084	46	19.084	55
19.098	82	19.098	90	19.098	74	19.098	64	19.098	49	19.098	54	19.098	49	19.098	46	19.098	84	19.098	63	19.098	71	19.098	51	19.098	72	19.098	54	19.098	45	19.098	35	19.098	60	19.098	73	19.098	64	19.098	77	19.098	57	19.098	46	19.098	51	19.098	45	19.098	55
19.112	81	19.112	90	19.112	73	19.112	56	19.112	48	19.112	54	19.112	50	19.112	43	19.112	83	19.112	63	19.112	72	19.112	52	19.112	73	19.112	54	19.112	43	19.112	36	19.112	59	19.112	72	19.112	64	19.112	77	19.112	58	19.112	45	19.112	51	19.112	44	19.112	55
19.126	80	19.126	90	19.126	72	19.126	58	19.126	48	19.126	52	19.126	51	19.126	47	19.126	86	19.126	62	19.126	70	19.126	52	19.126	74	19.126	54	19.126	41	19.126	38	19.126	61	19.126	71	19.126	62	19.126	77	19.126	61	19.126	44	19.126	51	19.126	44	19.126	57
19.14	78	19.14	90	19.14	70	19.14	59	19.14	48	19.14	50	19.14	52	19.14	50	19.14	88	19.14	60	19.14	68	19.14	52	19.14	76	19.14	55	19.14	39	19.14	39	19.14	62	19.14	69	19.14	61	19.14	76	19.14	63	19.14	44	19.14	51	19.14	44	19.14	59
19.154	78	19.154	91	19.154	71	19.154	61	19.154	48	19.154	50	19.154	52	19.154	51	19.154	92	19.154	58	19.154	66	19.154	53	19.154	76	19.154	54	19.154	39	19.154	39	19.154	62	19.154	69	19.154	60	19.154	76	19.154	63	19.154	45	19.154	51	19.154	44	19.154	60
19.168	78	19.168	92	19.168	71	19.168	64	19.168	46	19.168	49	19.168	52	19.168	51	19.168	96	19.168	55	19.168	64	19.168	55	19.168	76	19.168	54	19.168	40	19.168	39	19.168	61	19.168	68	19.168	60	19.168	75	19.168	62	19.168	47	19.168	50	19.168	45	19.168	60
19.182	78	19.182	92	19.182	70	19.182	65	19.182	46	19.182	50	19.182	51	19.182	50	19.182	94	19.182	54	19.182	63	19.182	55	19.182	75	19.182	52	19.182	42	19.182	39	19.182	60	19.182	69	19.182	61	19.182	76	19.182	61	19.182	49	19.182	51	19.182	46	19.182	60
19.196	78	19.196	92	19.196	68	19.196	65	19.196	45	19.196	51	19.196	49	19.196	48	19.196	90	19.196	54	19.196	62	19.196	56	19.196	75	19.196	50	19.196	46	19.196	38	19.196	59	19.196	70	19.196	63	19.196	78	19.196	61	19.196	51	19.196	53	19.196	45	19.196	59
19.21	77	19.21	91	19.21	67	19.21	65	19.21	45	19.21	50	19.21	47	19.21	47	19.21	87	19.21	54	19.21	63	19.21	56	19.21	75	19.21	48	19.21	49	19.21	39	19.21	59	19.21	71	19.21	65	19.21	81	19.21	61	19.21	51	19.21	54	19.21	45	19.21	58
19.224	75	19.224	88	19.224	66	19.224	65	19.224	45	19.224	48	19.224	46	19.224	45	19.224	84	19.224	53	19.224	65	19.224	57	19.224	75	19.224	48	19.224	53	19.224	41	19.224	60	19.224	70	19.224	67	19.224	85	19.224	61	19.224	50	19.224	55	19.224	45	19.224	57
19.238	74	19.238	84	19.238	65	19.238	65	19.238	45	19.238	46	19.238	44	19.238	44	19.238	83	19.238	53	19.238	67	19.238	57	19.238	75	19.238	49	19.238	55	19.238	42	19.238	61	19.238	70	19.238	68	19.238	90	19.238	61	19.238	49	19.238	55	19.238	45	19.238	56
19.252	74	19.252	79	19.252	65	19.252	64	19.252	44	19.252	44	19.252	44	19.252	44	19.252	83	19.252	53	19.252	68	19.252	56	19.252	72	19.252	52	19.252	50	19.252	43	19.252	64	19.252	68	19.252	67	19.252	96	19.252	60	19.252	48	19.252	54	19.252	45	19.252	57
19.266	74	19.266	74	19.266	65	19.266	64	19.266	43	19.266	42	19.266	43	19.266	43	19.266	83	19.266	53	19.266	70	19.266	55	19.266	70	19.266	55	19.266	45	19.266	44	19.266	66	19.266	67	19.266	66	19.266	102	19.266	58	19.266	47	19.266	53	19.266	45	19.266	57
19.28	76	19.28	72	19.28	65	19.28	61	19.28	42	19.28	41	19.28	41	19.28	42	19.28	84	19.28	54	19.28	69	19.28	53	19.28	70	19.28	54	19.28	44	19.28	41	19.28	66	19.28	65	19.28	66	19.28	103	19.28	58	19.28	48	19.28	53	19.28	44	19.28	57
19.294	77	19.294	71	19.294	65	19.294	58	19.294	42	19.294	40	19.294	39	19.294	42	19.294	85	19.294	55	19.294	68	19.294	51	19.294	70	19.294	54	19.294	43	19.294	38	19.294	67	19.294	63	19.294	65	19.294	103	19.294	57	19.294	48	19.294	53	19.294	43	19.294	56
19.308	79	19.308	72	19.308	66	19.308	55	19.308	42	19.308	42	19.308	38	19.308	40	19.308	87	19.308	55	19.308	65	19.308	50	19.308	73	19.308	51	19.308	44	19.308	37	19.308	66	19.308	63	19.308	64	19.308	99	19.308	57	19.308	49	19.308	53	19.308	43	19.308	54
19.322	80	19.322	75	19.322	67	19.322	53	19.322	43	19.322	44	19.322	37	19.322	38	19.322	88	19.322	55	19.322	61	19.322	50	19.322	76	19.322	49	19.322	45	19.322	36	19.322	66	19.322	64	19.322	64	19.322	93	19.322	57	19.322	50	19.322	53	19.322	43	19.322	52
19.336	82	19.336	76	19.336	67	19.336	52	19.336	43	19.336	45	19.336	38	19.336	37	19.336	90	19.336	55	19.336	61	19.336	49	19.336	78	19.336	49	19.336	46	19.336	37	19.336	65	19.336	65	19.336	62	19.336	90	19.336	59	19.336	51	19.336	51	19.336	44	19.336	52
19.35	83	19.35	75	19.35	66	19.35	53	19.35	43	19.35	45	19.35	39	19.35	37	19.35	92	19.35	56	19.35	62	19.35	49	19.35	78	19.35	51	19.35	48	19.35	38	19.35	64	19.35	65	19.35	60	19.35	87	19.35	61	19.35	51	19.35	49	19.35	45	19.35	51
19.364	83	19.364	74	19.364	63	19.364	54	19.364	43	19.364	45	19.364	41	19.364	38	19.364	94	19.364	55	19.364	64	19.364	50	19.364	78	19.364	53	19.364	49	19.364	38	19.364	63	19.364	66	19.364	60	19.364	86	19.364	62	19.364	50	19.364	48	19.364	47	19.364	51
19.378	81	19.378	72	19.378	60	19.378	56	19.378	42	19.378	43	19.378	42	19.378	41	19.378	96	19.378	54	19.378	68	19.378	51	19.378	76	19.378	53	19.378	51	19.378	37	19.378	63	19.378	67	19.378	60	19.378	90	19.378	63	19.378	49	19.378	47	19.378	49	19.378	51
19.392	79	19.392	71	19.392	57	19.392	57	19.392	42	19.392	42	19.392	42	19.392	43	19.392	97	19.392	53	19.392	70	19.392	52	19.392	74	19.392	53	19.392	51	19.392	35	19.392	63	19.392	67	19.392	61	19.392	92	19.392	63	19.392	47	19.392	46	19.392	50	19.392	51
19.406	77	19.406	72	19.406	57	19.406	56	19.406	40	19.406	43	19.406	42	19.406	45	19.406	97	19.406	54	19.406	69	19.406	53	19.406	70	19.406	51	19.406	46	19.406	34	19.406	65	19.406	66	19.406	63	19.406	93	19.406	62	19.406	47	19.406	49	19.406	50	19.406	53
19.42	75	19.42	73	19.42	57	19.42	55	19.42	39	19.42	44	19.42	41	19.42	46	19.42	96	19.42	54	19.42	67	19.42	53	19.42	67	19.42	50	19.42	42	19.42	33	19.42	66	19.42	65	19.42	65	19.42	93	19.42	61	19.42	47	19.42	51	19.42	49	19.42	54
19.434	76	19.434	76	19.434	58	19.434	52	19.434	40	19.434	44	19.434	41	19.434	44	19.434	91	19.434	53	19.434	63	19.434	51	19.434	68	19.434	53	19.434	38	19.434	34	19.434	67	19.434	64	19.434	65	19.434	89	19.434	59	19.434	49	19.434	51	19.434	47	19.434	54
19.448	77	19.448	80	19.448	59	19.448	48	19.448	40	19.448	45	19.448	40	19.448	43	19.448	86	19.448	53	19.448	59	19.448	49	19.448	70	19.448	56	19.448	34	19.448	36	19.448	68	19.448	63	19.448	65	19.448	84	19.448	57	19.448	51	19.448	51	19.448	44	19.448	55
19.462	77	19.462	83	19.462	59	19.462	48	19.462	42	19.462	44	19.462	39	19.462	41	19.462	84	19.462	54	19.462	59	19.462	49	19.462	72	19.462	56	19.462	35	19.462	36	19.462	67	19.462	62	19.462	63	19.462	82	19.462	56	19.462	51	19.462	49	19.462	43	19.462	54
19.476	78	19.476	87	19.476	58	19.476	48	19.476	45	19.476	44	19.476	37	19.476	38	19.476	81	19.476	55	19.476	59	19.476	49	19.476	74	19.476	56	19.476	36	19.476	36	19.476	67	19.476	62	19.476	60	19.476	80	19.476	56	19.476	50	19.476	47	19.476	43	19.476	53
19.49	76	19.49	88	19.49	59	19.49	50	19.49	46	19.49	43	19.49	36	19.49	38	19.49	79	19.49	56	19.49	63	19.49	49	19.49	73	19.49	54	19.49	39	19.49	36	19.49	67	19.49	60	19.49	62	19.49	82	19.49	57	19.49	49	19.49	47	19.49	45	19.49	54
19.504	74	19.504	88	19.504	61	19.504	53	19.504	48	19.504	42	19.504	36	19.504	37	19.504	77	19.504	58	19.504	67	19.504	50	19.504	69	19.504	52	19.504	43	19.504	37	19.504	68	19.504	57	19.504	65	19.504	86	19.504	58	19.504	47	19.504	47	19.504	49	19.504	55
19.518	72	19.518	86	19.518	61	19.518	55	19.518	48	19.518	40	19.518	37	19.518	37	19.518	76	19.518	58	19.518	70	19.518	49	19.518	68	19.518	51	19.518	47	19.518	37	19.518	68	19.518	55	19.518	68	19.518	89	19.518	60	19.518	46	19.518	49	19.518	50	19.518	56
19.532	72	19.532	82	19.532	61	19.532	55	19.532	48	19.532	39	19.532	37	19.532	35	19.532	76	19.532	58	19.532	71	19.532	48	19.532	70	19.532	51	19.532	51	19.532	37	19.532	68	19.532	55	19.532	69	19.532	90	19.532	62	19.532	45	19.532	51	19.532	50	19.532	57
19.546	72	19.546	78	19.546	60	19.546	55	19.546	46	19.546	38	19.546	37	19.546	34	19.546	77	19.546	58	19.546	72	19.546	47	19.546	72	19.546	51	19.546	52	19.546	37	19.546	68	19.546	54	19.546	69	19.546	89	19.546	64	19.546	44	19.546	54	19.546	50	19.546	57
19.56	73	19.56	76	19.56	58	19.56	55	19.56	42	19.56	37	19.56	37	19.56	34	19.56	80	19.56	57	19.56	72	19.56	48	19.56	73	19.56	51	19.56	49	19.56	39	19.56	66	19.56	55	19.56	67	19.56	86	19.56	64	19.56	46	19.56	55	19.56	51	19.56	59
19.574	73	19.574	74	19.574	57	19.574	55	19.574	39	19.574	37	19.574	37	19.574	33	19.574	83	19.574	57	19.574	72	19.574	48	19.574	75	19.574	52	19.574	45	19.574	40	19.574	65	19.574	57	19.574	65	19.574	82	19.574	65	19.574	47	19.574	55	19.574	52	19.574	60
19.588	75	19.588	72	19.588	58	19.588	55	19.588	40	19.588	39	19.588	37	19.588	33	19.588	80	19.588	53	19.588	70	19.588	49	19.588	74	19.588	55	19.588	44	19.588	41	19.588	65	19.588	61	19.588	63	19.588	79	19.588	63	19.588	48	19.588	52	19.588	64	19.588	57
19.602	78	19.602	70	19.602	59	19.602	56	19.602	42	19.602	41	19.602	37	19.602	33	19.602	77	19.602	49	19.602	68	19.602	51	19.602	74	19.602	58	19.602	42	19.602	42	19.602	64	19.602	65	19.602	61	19.602	77	19.602	61	19.602	48	19.602	48	19.602	76	19.602	54
19.616	76	19.616	71	19.616	61	19.616	56	19.616	46	19.616	43	19.616	36	19.616	35	19.616	75	19.616	50	19.616	67	19.616	50	19.616	74	19.616	57	19.616	44	19.616	40	19.616	65	19.616	65	19.616	58	19.616	77	19.616	58	19.616	48	19.616	46	19.616	82	19.616	53
19.63	74	19.63	73	19.63	63	19.63	57	19.63	50	19.63	45	19.63	35	19.63	38	19.63	73	19.63	53	19.63	67	19.63	49	19.63	75	19.63	55	19.63	47	19.63	38	19.63	66	19.63	65	19.63	55	19.63	77	19.63	56	19.63	49	19.63	45	19.63	88	19.63	52
19.644	72	19.644	74	19.644	65	19.644	57	19.644	51	19.644	47	19.644	37	19.644	39	19.644	73	19.644	55	19.644	67	19.644	50	19.644	73	19.644	53	19.644	47	19.644	36	19.644	69	19.644	65	19.644	55	19.644	78	19.644	55	19.644	48	19.644	46	19.644	91	19.644	52
19.658	71	19.658	75	19.658	67	19.658	57	19.658	51	19.658	49	19.658	39	19.658	40	19.658	75	19.658	58	19.658	66	19.658	50	19.658	71	19.658	52	19.658	46	19.658	34	19.658	72	19.658	65	19.658	56	19.658	78	19.658	55	19.658	46	19.658	50	19.658	93	19.658	52
19.672	71	19.672	76	19.672	67	19.672	57	19.672	50	19.672	50	19.672	42	19.672	40	19.672	76	19.672	60	19.672	66	19.672	50	19.672	69	19.672	52	19.672	43	19.672	33	19.672	73	19.672	65	19.672	56	19.672	78	19.672	54	19.672	44	19.672	52	19.672	95	19.672	52
19.686	73	19.686	78	19.686	65	19.686	57	19.686	47	19.686	49	19.686	45	19.686	39	19.686	76	19.686	62	19.686	65	19.686	48	19.686	69	19.686	54	19.686	38	19.686	33	19.686	71	19.686	67	19.686	56	19.686	76	19.686	54	19.686	41	19.686	55	19.686	99	19.686	51
19.7	74	19.7	79	19.7	64	19.7	58	19.7	45	19.7	47	19.7	47	19.7	38	19.7	76	19.7	63	19.7	65	19.7	48	19.7	68	19.7	54	19.7	35	19.7	33	19.7	68	19.7	69	19.7	56	19.7	75	19.7	53	19.7	40	19.7	56	19.7	104	19.7	50
19.714	76	19.714	78	19.714	64	19.714	60	19.714	45	19.714	44	19.714	45	19.714	39	19.714	78	19.714	62	19.714	67	19.714	48	19.714	67	19.714	51	19.714	38	19.714	34	19.714	63	19.714	70	19.714	58	19.714	74	19.714	55	19.714	42	19.714	54	19.714	114	19.714	51
19.728	77	19.728	78	19.728	63	19.728	61	19.728	44	19.728	42	19.728	43	19.728	40	19.728	79	19.728	62	19.728	69	19.728	48	19.728	65	19.728	49	19.728	40	19.728	36	19.728	59	19.728	70	19.728	60	19.728	73	19.728	56	19.728	45	19.728	52	19.728	124	19.728	51
19.742	80	19.742	79	19.742	64	19.742	59	19.742	45	19.742	44	19.742	41	19.742	38	19.742	77	19.742	60	19.742	68	19.742	51	19.742	62	19.742	48	19.742	43	19.742	35	19.742	64	19.742	67	19.742	61	19.742	73	19.742	58	19.742	47	19.742	53	19.742	136	19.742	51
19.756	82	19.756	81	19.756	64	19.756	56	19.756	46	19.756	46	19.756	40	19.756	37	19.756	76	19.756	59	19.756	67	19.756	54	19.756	58	19.756	47	19.756	45	19.756	35	19.756	68	19.756	65	19.756	62	19.756	73	19.756	60	19.756	49	19.756	54	19.756	148	19.756	52
19.77	79	19.77	82	19.77	63	19.77	56	19.77	44	19.77	48	19.77	41	19.77	37	19.77	77	19.77	55	19.77	66	19.77	51	19.77	57	19.77	47	19.77	43	19.77	33	19.77	73	19.77	66	19.77	62	19.77	73	19.77	59	19.77	50	19.77	51	19.77	164	19.77	51
19.784	76	19.784	84	19.784	62	19.784	56	19.784	42	19.784	50	19.784	43	19.784	38	19.784	78	19.784	51	19.784	65	19.784	49	19.784	57	19.784	46	19.784	41	19.784	32	19.784	77	19.784	69	19.784	62	19.784	72	19.784	58	19.784	51	19.784	49	19.784	181	19.784	50
19.798	76	19.798	81	19.798	62	19.798	55	19.798	41	19.798	51	19.798	42	19.798	38	19.798	79	19.798	51	19.798	65	19.798	47	19.798	58	19.798	47	19.798	40	19.798	30	19.798	75	19.798	69	19.798	63	19.798	70	19.798	56	19.798	52	19.798	47	19.798	207	19.798	50
19.812	77	19.812	75	19.812	62	19.812	55	19.812	40	19.812	53	19.812	40	19.812	38	19.812	79	19.812	52	19.812	65	19.812	46	19.812	58	19.812	48	19.812	40	19.812	27	19.812	72	19.812	68	19.812	64	19.812	68	19.812	54	19.812	54	19.812	45	19.812	237	19.812	51
19.826	79	19.826	72	19.826	61	19.826	55	19.826	41	19.826	53	19.826	39	19.826	38	19.826	81	19.826	53	19.826	66	19.826	46	19.826	60	19.826	51	19.826	40	19.826	27	19.826	69	19.826	67	19.826	65	19.826	69	19.826	53	19.826	55	19.826	46	19.826	267	19.826	52
19.84	82	19.84	73	19.84	60	19.84	56	19.84	43	19.84	52	19.84	38	19.84	37	19.84	84	19.84	55	19.84	69	19.84	46	19.84	63	19.84	55	19.84	40	19.84	27	19.84	67	19.84	66	19.84	66	19.84	72	19.84	53	19.84	55	19.84	49	19.84	297	19.84	54
19.854	83	19.854	73	19.854	60	19.854	56	19.854	46	19.854	51	19.854	38	19.854	36	19.854	88	19.854	56	19.854	71	19.854	47	19.854	65	19.854	58	19.854	40	19.854	28	19.854	67	19.854	66	19.854	66	19.854	75	19.854	54	19.854	55	19.854	51	19.854	324	19.854	55
19.868	81	19.868	75	19.868	60	19.868	56	19.868	48	19.868	51	19.868	39	19.868	35	19.868	94	19.868	56	19.868	72	19.868	48	19.868	65	19.868	58	19.868	42	19.868	28	19.868	71	19.868	70	19.868	67	19.868	77	19.868	55	19.868	56	19.868	51	19.868	343	19.868	56
19.882	79	19.882	77	19.882	61	19.882	56	19.882	50	19.882	51	19.882	40	19.882	34	19.882	100	19.882	56	19.882	74	19.882	49	19.882	64	19.882	58	19.882	44	19.882	29	19.882	75	19.882	74	19.882	67	19.882	79	19.882	56	19.882	57	19.882	51	19.882	358	19.882	56
19.896	76	19.896	78	19.896	63	19.896	52	19.896	50	19.896	50	19.896	41	19.896	35	19.896	94	19.896	56	19.896	73	19.896	50	19.896	64	19.896	57	19.896	44	19.896	31	19.896	76	19.896	73	19.896	68	19.896	76	19.896	58	19.896	59	19.896	51	19.896	340	19.896	55
19.91	74	19.91	79	19.91	66	19.91	49	19.91	50	19.91	49	19.91	42	19.91	36	19.91	88	19.91	57	19.91	73	19.91	51	19.91	64	19.91	56	19.91	44	19.91	33	19.91	78	19.91	73	19.91	69	19.91	74	19.91	60	19.91	61	19.91	52	19.91	323	19.91	54
19.924	73	19.924	79	19.924	66	19.924	49	19.924	52	19.924	48	19.924	41	19.924	37	19.924	87	19.924	58	19.924	72	19.924	50	19.924	64	19.924	56	19.924	43	19.924	35	19.924	75	19.924	69	19.924	68	19.924	73	19.924	61	19.924	58	19.924	53	19.924	289	19.924	58
19.938	73	19.938	80	19.938	66	19.938	50	19.938	55	19.938	47	19.938	41	19.938	38	19.938	86	19.938	58	19.938	71	19.938	49	19.938	64	19.938	55	19.938	42	19.938	36	19.938	72	19.938	65	19.938	67	19.938	74	19.938	60	19.938	56	19.938	54	19.938	253	19.938	61
19.952	73	19.952	80	19.952	67	19.952	52	19.952	56	19.952	47	19.952	41	19.952	37	19.952	86	19.952	59	19.952	71	19.952	49	19.952	65	19.952	54	19.952	42	19.952	37	19.952	71	19.952	64	19.952	66	19.952	74	19.952	58	19.952	53	19.952	54	19.952	218	19.952	62
19.966	75	19.966	79	19.966	67	19.966	55	19.966	55	19.966	46	19.966	42	19.966	36	19.966	87	19.966	61	19.966	71	19.966	51	19.966	67	19.966	53	19.966	42	19.966	38	19.966	71	19.966	64	19.966	65	19.966	74	19.966	56	19.966	51	19.966	54	19.966	183	19.966	62
19.98	77	19.98	79	19.98	66	19.98	56	19.98	54	19.98	46	19.98	43	19.98	37	19.98	87	19.98	62	19.98	71	19.98	53	19.98	67	19.98	53	19.98	43	19.98	38	19.98	72	19.98	66	19.98	64	19.98	74	19.98	55	19.98	50	19.98	53	19.98	154	19.98	61
19.994	80	19.994	79	19.994	64	19.994	58	19.994	51	19.994	46	19.994	44	19.994	40	19.994	86	19.994	62	19.994	70	19.994	56	19.994	67	19.994	53	19.994	44	19.994	37	19.994	74	19.994	68	19.994	65	19.994	75	19.994	55	19.994	49	19.994	50	19.994	130	19.994	58
20.008	81	20.008	80	20.008	62	20.008	59	20.008	48	20.008	45	20.008	46	20.008	43	20.008	86	20.008	62	20.008	70	20.008	58	20.008	66	20.008	54	20.008	45	20.008	36	20.008	75	20.008	68	20.008	65	20.008	75	20.008	57	20.008	49	20.008	48	20.008	110	20.008	57
20.022	78	20.022	78	20.022	63	20.022	58	20.022	47	20.022	45	20.022	49	20.022	46	20.022	85	20.022	59	20.022	71	20.022	58	20.022	64	20.022	55	20.022	43	20.022	37	20.022	73	20.022	67	20.022	65	20.022	75	20.022	59	20.022	50	20.022	48	20.022	97	20.022	56
20.036	75	20.036	77	20.036	64	20.036	57	20.036	45	20.036	45	20.036	52	20.036	48	20.036	84	20.036	56	20.036	73	20.036	59	20.036	61	20.036	56	20.036	42	20.036	37	20.036	71	20.036	65	20.036	66	20.036	75	20.036	61	20.036	51	20.036	47	20.036	86	20.036	55
20.05	75	20.05	77	20.05	66	20.05	57	20.05	44	20.05	44	20.05	52	20.05	48	20.05	88	20.05	53	20.05	74	20.05	58	20.05	61	20.05	54	20.05	39	20.05	39	20.05	69	20.05	65	20.05	66	20.05	77	20.05	60	20.05	52	20.05	48	20.05	81	20.05	54
20.064	74	20.064	78	20.064	68	20.064	56	20.064	44	20.064	44	20.064	53	20.064	47	20.064	93	20.064	50	20.064	76	20.064	57	20.064	60	20.064	51	20.064	37	20.064	40	20.064	67	20.064	65	20.064	67	20.064	78	20.064	58	20.064	53	20.064	48	20.064	76	20.064	53
20.078	77	20.078	79	20.078	70	20.078	56	20.078	45	20.078	44	20.078	50	20.078	46	20.078	96	20.078	49	20.078	73	20.078	56	20.078	62	20.078	51	20.078	37	20.078	40	20.078	64	20.078	65	20.078	69	20.078	79	20.078	58	20.078	54	20.078	49	20.078	72	20.078	54
20.092	79	20.092	81	20.092	72	20.092	57	20.092	45	20.092	44	20.092	46	20.092	45	20.092	99	20.092	48	20.092	70	20.092	55	20.092	64	20.092	50	20.092	38	20.092	40	20.092	62	20.092	66	20.092	70	20.092	80	20.092	57	20.092	54	20.092	49	20.092	69	20.092	55
20.106	79	20.106	82	20.106	70	20.106	56	20.106	47	20.106	43	20.106	44	20.106	43	20.106	95	20.106	49	20.106	67	20.106	54	20.106	67	20.106	51	20.106	39	20.106	39	20.106	63	20.106	66	20.106	71	20.106	79	20.106	58	20.106	53	20.106	50	20.106	64	20.106	57
20.12	79	20.12	82	20.12	67	20.12	56	20.12	49	20.12	43	20.12	42	20.12	41	20.12	88	20.12	50	20.12	65	20.12	53	20.12	70	20.12	53	20.12	40	20.12	39	20.12	64	20.12	66	20.12	71	20.12	77	20.12	60	20.12	52	20.12	51	20.12	60	20.12	58
20.134	79	20.134	83	20.134	65	20.134	55	20.134	51	20.134	43	20.134	41	20.134	40	20.134	83	20.134	52	20.134	64	20.134	51	20.134	72	20.134	54	20.134	40	20.134	39	20.134	66	20.134	67	20.134	71	20.134	76	20.134	61	20.134	51	20.134	53	20.134	56	20.134	59
20.148	80	20.148	84	20.148	63	20.148	55	20.148	53	20.148	43	20.148	41	20.148	40	20.148	81	20.148	56	20.148	64	20.148	49	20.148	72	20.148	54	20.148	40	20.148	40	20.148	68	20.148	68	20.148	70	20.148	75	20.148	60	20.148	51	20.148	55	20.148	52	20.148	58
20.162	81	20.162	84	20.162	63	20.162	55	20.162	54	20.162	43	20.162	41	20.162	40	20.162	81	20.162	58	20.162	65	20.162	47	20.162	72	20.162	55	20.162	39	20.162	40	20.162	69	20.162	70	20.162	70	20.162	74	20.162	60	20.162	51	20.162	56	20.162	50	20.162	57
20.176	83	20.176	84	20.176	65	20.176	57	20.176	53	20.176	44	20.176	42	20.176	41	20.176	82	20.176	59	20.176	67	20.176	46	20.176	70	20.176	55	20.176	38	20.176	41	20.176	69	20.176	71	20.176	70	20.176	75	20.176	60	20.176	54	20.176	58	20.176	50	20.176	58
20.19	85	20.19	83	20.19	67	20.19	59	20.19	52	20.19	44	20.19	43	20.19	41	20.19	83	20.19	59	20.19	69	20.19	45	20.19	68	20.19	56	20.19	38	20.19	42	20.19	69	20.19	72	20.19	71	20.19	76	20.19	60	20.19	56	20.19	59	20.19	49	20.19	59
20.204	87	20.204	81	20.204	68	20.204	62	20.204	50	20.204	45	20.204	44	20.204	39	20.204	83	20.204	58	20.204	69	20.204	48	20.204	69	20.204	56	20.204	41	20.204	46	20.204	67	20.204	72	20.204	71	20.204	77	20.204	59	20.204	57	20.204	60	20.204	51	20.204	60
20.218	88	20.218	80	20.218	69	20.218	66	20.218	48	20.218	46	20.218	45	20.218	38	20.218	82	20.218	56	20.218	70	20.218	50	20.218	69	20.218	57	20.218	43	20.218	49	20.218	65	20.218	71	20.218	71	20.218	78	20.218	59	20.218	58	20.218	61	20.218	53	20.218	60
20.232	88	20.232	80	20.232	67	20.232	65	20.232	49	20.232	48	20.232	46	20.232	37	20.232	81	20.232	55	20.232	70	20.232	50	20.232	68	20.232	57	20.232	44	20.232	49	20.232	66	20.232	71	20.232	70	20.232	77	20.232	61	20.232	57	20.232	61	20.232	52	20.232	58
20.246	89	20.246	79	20.246	65	20.246	64	20.246	50	20.246	50	20.246	47	20.246	36	20.246	80	20.246	54	20.246	70	20.246	51	20.246	66	20.246	58	20.246	45	20.246	49	20.246	68	20.246	71	20.246	69	20.246	76	20.246	63	20.246	56	20.246	61	20.246	50	20.246	56
20.26	89	20.26	81	20.26	64	20.26	62	20.26	49	20.26	51	20.26	47	20.26	37	20.26	81	20.26	57	20.26	71	20.26	51	20.26	65	20.26	59	20.26	45	20.26	45	20.26	71	20.26	71	20.26	68	20.26	75	20.26	65	20.26	55	20.26	59	20.26	49	20.26	55
20.274	89	20.274	83	20.274	62	20.274	59	20.274	48	20.274	52	20.274	47	20.274	37	20.274	83	20.274	60	20.274	72	20.274	50	20.274	64	20.274	60	20.274	45	20.274	39	20.274	75	20.274	71	20.274	67	20.274	73	20.274	68	20.274	52	20.274	57	20.274	48	20.274	55
20.288	89	20.288	85	20.288	62	20.288	58	20.288	48	20.288	52	20.288	47	20.288	37	20.288	86	20.288	62	20.288	76	20.288	51	20.288	64	20.288	62	20.288	45	20.288	37	20.288	77	20.288	71	20.288	66	20.288	73	20.288	69	20.288	51	20.288	55	20.288	47	20.288	56
20.302	89	20.302	86	20.302	62	20.302	57	20.302	48	20.302	50	20.302	48	20.302	37	20.302	91	20.302	62	20.302	82	20.302	53	20.302	67	20.302	64	20.302	45	20.302	37	20.302	77	20.302	71	20.302	64	20.302	75	20.302	69	20.302	49	20.302	53	20.302	48	20.302	58
20.316	88	20.316	86	20.316	63	20.316	57	20.316	49	20.316	49	20.316	48	20.316	38	20.316	95	20.316	62	20.316	87	20.316	55	20.316	70	20.316	66	20.316	46	20.316	37	20.316	78	20.316	71	20.316	64	20.316	76	20.316	68	20.316	48	20.316	53	20.316	48	20.316	61
20.33	87	20.33	86	20.33	65	20.33	58	20.33	50	20.33	49	20.33	49	20.33	38	20.33	96	20.33	61	20.33	90	20.33	55	20.33	72	20.33	69	20.33	48	20.33	39	20.33	77	20.33	74	20.33	64	20.33	78	20.33	68	20.33	50	20.33	53	20.33	49	20.33	64
20.344	85	20.344	85	20.344	67	20.344	60	20.344	51	20.344	48	20.344	49	20.344	39	20.344	95	20.344	60	20.344	92	20.344	55	20.344	75	20.344	72	20.344	50	20.344	41	20.344	77	20.344	76	20.344	64	20.344	79	20.344	68	20.344	51	20.344	53	20.344	50	20.344	67
20.358	85	20.358	88	20.358	68	20.358	61	20.358	51	20.358	50	20.358	48	20.358	39	20.358	89	20.358	61	20.358	93	20.358	55	20.358	75	20.358	78	20.358	50	20.358	41	20.358	78	20.358	77	20.358	66	20.358	76	20.358	69	20.358	55	20.358	55	20.358	49	20.358	69
20.372	85	20.372	90	20.372	70	20.372	63	20.372	50	20.372	51	20.372	48	20.372	40	20.372	84	20.372	62	20.372	95	20.372	55	20.372	74	20.372	83	20.372	50	20.372	41	20.372	80	20.372	77	20.372	67	20.372	73	20.372	70	20.372	58	20.372	57	20.372	48	20.372	71
20.386	86	20.386	97	20.386	67	20.386	63	20.386	51	20.386	52	20.386	47	20.386	41	20.386	83	20.386	64	20.386	97	20.386	59	20.386	73	20.386	83	20.386	50	20.386	46	20.386	82	20.386	77	20.386	68	20.386	73	20.386	70	20.386	61	20.386	59	20.386	47	20.386	71
20.4	87	20.4	105	20.4	65	20.4	62	20.4	52	20.4	54	20.4	47	20.4	41	20.4	82	20.4	66	20.4	99	20.4	63	20.4	72	20.4	83	20.4	50	20.4	50	20.4	83	20.4	76	20.4	69	20.4	73	20.4	70	20.4	64	20.4	61	20.4	47	20.4	71
20.414	89	20.414	107	20.414	63	20.414	63	20.414	53	20.414	54	20.414	48	20.414	43	20.414	84	20.414	68	20.414	101	20.414	66	20.414	72	20.414	86	20.414	52	20.414	55	20.414	85	20.414	77	20.414	71	20.414	75	20.414	69	20.414	65	20.414	63	20.414	48	20.414	74
20.428	91	20.428	108	20.428	62	20.428	64	20.428	56	20.428	54	20.428	49	20.428	44	20.428	87	20.428	70	20.428	103	20.428	68	20.428	72	20.428	90	20.428	55	20.428	61	20.428	88	20.428	78	20.428	73	20.428	78	20.428	69	20.428	65	20.428	65	20.428	50	20.428	78
20.442	97	20.442	105	20.442	64	20.442	68	20.442	60	20.442	54	20.442	52	20.442	45	20.442	88	20.442	73	20.442	108	20.442	68	20.442	73	20.442	94	20.442	58	20.442	63	20.442	90	20.442	81	20.442	75	20.442	79	20.442	71	20.442	65	20.442	70	20.442	54	20.442	81
20.456	105	20.456	98	20.456	69	20.456	73	20.456	67	20.456	55	20.456	56	20.456	46	20.456	89	20.456	77	20.456	115	20.456	65	20.456	76	20.456	99	20.456	60	20.456	62	20.456	91	20.456	85	20.456	76	20.456	79	20.456	75	20.456	65	20.456	77	20.456	59	20.456	82
20.47	112	20.47	95	20.47	75	20.47	77	20.47	72	20.47	58	20.47	62	20.47	47	20.47	90	20.47	80	20.47	122	20.47	64	20.47	78	20.47	103	20.47	63	20.47	62	20.47	94	20.47	88	20.47	79	20.47	79	20.47	78	20.47	68	20.47	83	20.47	63	20.47	84
20.484	113	20.484	98	20.484	82	20.484	79	20.484	73	20.484	66	20.484	70	20.484	47	20.484	91	20.484	83	20.484	131	20.484	68	20.484	79	20.484	106	20.484	69	20.484	62	20.484	97	20.484	89	20.484	85	20.484	79	20.484	83	20.484	75	20.484	84	20.484	68	20.484	87
20.498	113	20.498	102	20.498	89	20.498	80	20.498	75	20.498	74	20.498	78	20.498	48	20.498	93	20.498	86	20.498	138	20.498	73	20.498	81	20.498	110	20.498	74	20.498	63	20.498	100	20.498	91	20.498	91	20.498	80	20.498	87	20.498	81	20.498	85	20.498	72	20.498	90
20.512	108	20.512	107	20.512	93	20.512	81	20.512	77	20.512	82	20.512	87	20.512	52	20.512	98	20.512	89	20.512	142	20.512	79	20.512	82	20.512	115	20.512	78	20.512	67	20.512	103	20.512	97	20.512	95	20.512	85	20.512	91	20.512	83	20.512	90	20.512	75	20.512	96
20.526	104	20.526	112	20.526	97	20.526	81	20.526	79	20.526	90	20.526	95	20.526	56	20.526	103	20.526	92	20.526	145	20.526	86	20.526	83	20.526	121	20.526	82	20.526	71	20.526	105	20.526	103	20.526	99	20.526	90	20.526	96	20.526	85	20.526	95	20.526	77	20.526	102
20.54	106	20.54	113	20.54	104	20.54	83	20.54	84	20.54	96	20.54	101	20.54	66	20.54	107	20.54	97	20.54	144	20.54	93	20.54	91	20.54	121	20.54	83	20.54	75	20.54	112	20.54	110	20.54	104	20.54	100	20.54	104	20.54	89	20.54	102	20.54	79	20.54	110
20.554	108	20.554	114	20.554	110	20.554	84	20.554	89	20.554	102	20.554	106	20.554	76	20.554	112	20.554	101	20.554	142	20.554	101	20.554	99	20.554	120	20.554	84	20.554	78	20.554	119	20.554	118	20.554	110	20.554	111	20.554	112	20.554	94	20.554	110	20.554	82	20.554	119
20.568	116	20.568	116	20.568	115	20.568	88	20.568	96	20.568	107	20.568	111	20.568	83	20.568	116	20.568	108	20.568	141	20.568	106	20.568	105	20.568	120	20.568	88	20.568	82	20.568	129	20.568	127	20.568	115	20.568	118	20.568	121	20.568	102	20.568	114	20.568	87	20.568	125
20.582	126	20.582	119	20.582	120	20.582	93	20.582	104	20.582	111	20.582	116	20.582	89	20.582	121	20.582	117	20.582	139	20.582	110	20.582	111	20.582	120	20.582	93	20.582	86	20.582	142	20.582	135	20.582	121	20.582	123	20.582	131	20.582	111	20.582	117	20.582	92	20.582	131
20.596	136	20.596	125	20.596	126	20.596	99	20.596	112	20.596	117	20.596	122	20.596	92	20.596	124	20.596	127	20.596	142	20.596	117	20.596	115	20.596	125	20.596	98	20.596	93	20.596	154	20.596	146	20.596	128	20.596	125	20.596	144	20.596	123	20.596	120	20.596	99	20.596	136
20.61	148	20.61	135	20.61	132	20.61	105	20.61	120	20.61	125	20.61	129	20.61	93	20.61	126	20.61	138	20.61	150	20.61	127	20.61	117	20.61	133	20.61	104	20.61	104	20.61	167	20.61	159	20.61	134	20.61	125	20.61	159	20.61	138	20.61	124	20.61	107	20.61	142
20.624	162	20.624	144	20.624	140	20.624	111	20.624	130	20.624	135	20.624	136	20.624	95	20.624	128	20.624	150	20.624	158	20.624	135	20.624	120	20.624	142	20.624	110	20.624	116	20.624	179	20.624	174	20.624	143	20.624	126	20.624	176	20.624	155	20.624	131	20.624	115	20.624	150
20.638	182	20.638	153	20.638	151	20.638	116	20.638	144	20.638	148	20.638	143	20.638	101	20.638	130	20.638	161	20.638	170	20.638	144	20.638	127	20.638	153	20.638	119	20.638	130	20.638	189	20.638	191	20.638	155	20.638	132	20.638	199	20.638	176	20.638	145	20.638	126	20.638	164
20.652	201	20.652	163	20.652	163	20.652	122	20.652	158	20.652	161	20.652	151	20.652	109	20.652	131	20.652	173	20.652	182	20.652	153	20.652	134	20.652	165	20.652	129	20.652	144	20.652	200	20.652	210	20.652	170	20.652	139	20.652	223	20.652	198	20.652	160	20.652	137	20.652	180
20.666	226	20.666	178	20.666	183	20.666	133	20.666	174	20.666	174	20.666	159	20.666	124	20.666	138	20.666	189	20.666	191	20.666	170	20.666	147	20.666	181	20.666	151	20.666	157	20.666	218	20.666	230	20.666	199	20.666	150	20.666	252	20.666	221	20.666	178	20.666	159	20.666	207
20.68	251	20.68	192	20.68	202	20.68	143	20.68	189	20.68	187	20.68	168	20.68	140	20.68	144	20.68	205	20.68	201	20.68	186	20.68	160	20.68	196	20.68	173	20.68	169	20.68	236	20.68	251	20.68	228	20.68	160	20.68	280	20.68	243	20.68	195	20.68	182	20.68	234
20.694	283	20.694	226	20.694	227	20.694	164	20.694	210	20.694	206	20.694	189	20.694	162	20.694	165	20.694	225	20.694	217	20.694	217	20.694	180	20.694	222	20.694	200	20.694	196	20.694	262	20.694	283	20.694	254	20.694	174	20.694	301	20.694	273	20.694	225	20.694	207	20.694	267
20.708	316	20.708	262	20.708	253	20.708	186	20.708	232	20.708	224	20.708	211	20.708	184	20.708	186	20.708	244	20.708	232	20.708	249	20.708	200	20.708	247	20.708	228	20.708	225	20.708	289	20.708	316	20.708	281	20.708	187	20.708	322	20.708	304	20.708	256	20.708	232	20.708	301
20.722	363	20.722	316	20.722	283	20.722	225	20.722	263	20.722	262	20.722	240	20.722	215	20.722	212	20.722	284	20.722	255	20.722	287	20.722	224	20.722	276	20.722	261	20.722	258	20.722	334	20.722	372	20.722	318	20.722	210	20.722	367	20.722	345	20.722	298	20.722	260	20.722	345
20.736	415	20.736	378	20.736	314	20.736	271	20.736	296	20.736	308	20.736	272	20.736	249	20.736	239	20.736	332	20.736	281	20.736	327	20.736	251	20.736	306	20.736	296	20.736	293	20.736	387	20.736	435	20.736	359	20.736	238	20.736	421	20.736	391	20.736	345	20.736	289	20.736	394
20.75	487	20.75	446	20.75	365	20.75	324	20.75	341	20.75	366	20.75	313	20.75	286	20.75	270	20.75	391	20.75	316	20.75	379	20.75	285	20.75	349	20.75	342	20.75	337	20.75	450	20.75	508	20.75	415	20.75	268	20.75	497	20.75	457	20.75	400	20.75	332	20.75	464
20.764	576	20.764	520	20.764	432	20.764	384	20.764	397	20.764	437	20.764	362	20.764	324	20.764	302	20.764	459	20.764	360	20.764	441	20.764	324	20.764	406	20.764	400	20.764	389	20.764	525	20.764	589	20.764	483	20.764	301	20.764	592	20.764	544	20.764	464	20.764	389	20.764	551
20.778	673	20.778	596	20.778	511	20.778	439	20.778	468	20.778	513	20.778	419	20.778	372	20.778	338	20.778	539	20.778	418	20.778	514	20.778	370	20.778	473	20.778	466	20.778	452	20.778	610	20.778	681	20.778	559	20.778	344	20.778	689	20.778	636	20.778	543	20.778	454	20.778	645
20.792	788	20.792	678	20.792	615	20.792	486	20.792	570	20.792	604	20.792	491	20.792	438	20.792	380	20.792	640	20.792	504	20.792	610	20.792	428	20.792	562	20.792	551	20.792	536	20.792	720	20.792	793	20.792	653	20.792	407	20.792	791	20.792	742	20.792	653	20.792	537	20.792	749
20.806	901	20.806	758	20.806	720	20.806	537	20.806	677	20.806	699	20.806	568	20.806	508	20.806	419	20.806	743	20.806	592	20.806	705	20.806	490	20.806	652	20.806	640	20.806	624	20.806	830	20.806	903	20.806	746	20.806	470	20.806	885	20.806	843	20.806	763	20.806	619	20.806	854
20.82	994	20.82	822	20.82	830	20.82	619	20.82	817	20.82	821	20.82	679	20.82	610	20.82	436	20.82	857	20.82	693	20.82	798	20.82	575	20.82	745	20.82	753	20.82	731	20.82	939	20.82	997	20.82	826	20.82	532	20.82	923	20.82	903	20.82	867	20.82	691	20.82	961
20.834	1087	20.834	887	20.834	940	20.834	701	20.834	958	20.834	943	20.834	791	20.834	712	20.834	453	20.834	970	20.834	794	20.834	890	20.834	660	20.834	839	20.834	867	20.834	839	20.834	1048	20.834	1091	20.834	906	20.834	594	20.834	960	20.834	964	20.834	972	20.834	762	20.834	1069
20.848	1056	20.848	878	20.848	998	20.848	785	20.848	1027	20.848	997	20.848	905	20.848	790	20.848	420	20.848	999	20.848	843	20.848	921	20.848	716	20.848	881	20.848	922	20.848	915	20.848	1058	20.848	1052	20.848	908	20.848	596	20.848	888	20.848	916	20.848	980	20.848	769	20.848	1079
20.862	1014	20.862	863	20.862	1051	20.862	869	20.862	1090	20.862	1045	20.862	1018	20.862	866	20.862	383	20.862	1019	20.862	887	20.862	947	20.862	770	20.862	920	20.862	972	20.862	989	20.862	1058	20.862	1002	20.862	904	20.862	593	20.862	807	20.862	859	20.862	979	20.862	770	20.862	1081
20.876	887	20.876	767	20.876	1005	20.876	876	20.876	1058	20.876	998	20.876	1058	20.876	864	20.876	321	20.876	962	20.876	854	20.876	905	20.876	733	20.876	874	20.876	950	20.876	986	20.876	974	20.876	881	20.876	808	20.876	537	20.876	680	20.876	745	20.876	891	20.876	694	20.876	970
20.89	726	20.89	641	20.89	919	20.89	852	20.89	987	20.89	912	20.89	1070	20.89	831	20.89	251	20.89	874	20.89	790	20.89	837	20.89	660	20.89	795	20.89	900	20.89	952	20.89	855	20.89	732	20.89	676	20.89	460	20.89	535	20.89	609	20.89	767	20.89	588	20.89	815
20.904	572	20.904	515	20.904	804	20.904	789	20.904	864	20.904	779	20.904	1016	20.904	766	20.904	196	20.904	756	20.904	686	20.904	734	20.904	569	20.904	689	20.904	810	20.904	860	20.904	716	20.904	581	20.904	550	20.904	380	20.904	411	20.904	480	20.904	621	20.904	478	20.904	656
20.918	423	20.918	391	20.918	660	20.918	688	20.918	690	20.918	602	20.918	901	20.918	672	20.918	158	20.918	608	20.918	546	20.918	600	20.918	460	20.918	560	20.918	683	20.918	713	20.918	559	20.918	429	20.918	430	20.918	296	20.918	305	20.918	360	20.918	454	20.918	366	20.918	491
20.932	297	20.932	285	20.932	524	20.932	580	20.932	529	20.932	441	20.932	761	20.932	569	20.932	130	20.932	465	20.932	418	20.932	471	20.932	358	20.932	434	20.932	556	20.932	569	20.932	424	20.932	304	20.932	329	20.932	226	20.932	220	20.932	256	20.932	317	20.932	269	20.932	357
20.946	220	20.946	221	20.946	403	20.946	456	20.946	393	20.946	315	20.946	568	20.946	446	20.946	125	20.946	330	20.946	315	20.946	355	20.946	270	20.946	318	20.946	429	20.946	431	20.946	339	20.946	236	20.946	271	20.946	184	20.946	181	20.946	189	20.946	245	20.946	205	20.946	287
20.96	150	20.96	161	20.96	288	20.96	337	20.96	266	20.96	200	20.96	384	20.96	329	20.96	121	20.96	207	20.96	221	20.96	247	20.96	188	20.96	211	20.96	310	20.96	301	20.96	257	20.96	173	20.96	216	20.96	146	20.96	144	20.96	129	20.96	177	20.96	145	20.96	221
20.974	127	20.974	139	20.974	218	20.974	262	20.974	213	20.974	172	20.974	273	20.974	253	20.974	118	20.974	171	20.974	195	20.974	192	20.974	152	20.974	176	20.974	252	20.974	241	20.974	210	20.974	153	20.974	188	20.974	138	20.974	129	20.974	117	20.974	145	20.974	119	20.974	187
20.988	104	20.988	116	20.988	149	20.988	188	20.988	160	20.988	143	20.988	161	20.988	178	20.988	115	20.988	135	20.988	168	20.988	136	20.988	115	20.988	140	20.988	194	20.988	180	20.988	163	20.988	133	20.988	160	20.988	130	20.988	115	20.988	106	20.988	114	20.988	92	20.988	152
21.002	98	21.002	126	21.002	135	21.002	179	21.002	129	21.002	140	21.002	144	21.002	159	21.002	108	21.002	117	21.002	143	21.002	113	21.002	116	21.002	141	21.002	173	21.002	152	21.002	134	21.002	110	21.002	139	21.002	126	21.002	119	21.002	106	21.002	97	21.002	75	21.002	112
21.016	93	21.016	139	21.016	125	21.016	176	21.016	100	21.016	139	21.016	135	21.016	145	21.016	100	21.016	100	21.016	117	21.016	92	21.016	121	21.016	144	21.016	156	21.016	126	21.016	107	21.016	86	21.016	119	21.016	122	21.016	126	21.016	107	21.016	83	21.016	59	21.016	73
21.03	96	21.03	136	21.03	119	21.03	162	21.03	80	21.03	127	21.03	122	21.03	135	21.03	101	21.03	86	21.03	103	21.03	84	21.03	115	21.03	132	21.03	138	21.03	109	21.03	104	21.03	75	21.03	117	21.03	119	21.03	122	21.03	101	21.03	88	21.03	66	21.03	58
21.044	103	21.044	127	21.044	114	21.044	144	21.044	63	21.044	109	21.044	107	21.044	128	21.044	106	21.044	74	21.044	94	21.044	80	21.044	104	21.044	114	21.044	120	21.044	95	21.044	110	21.044	69	21.044	123	21.044	116	21.044	115	21.044	92	21.044	101	21.044	84	21.044	54
21.058	106	21.058	123	21.058	108	21.058	126	21.058	50	21.058	96	21.058	96	21.058	117	21.058	105	21.058	68	21.058	93	21.058	78	21.058	92	21.058	98	21.058	98	21.058	85	21.058	108	21.058	67	21.058	118	21.058	104	21.058	103	21.058	84	21.058	102	21.058	85	21.058	54
21.072	105	21.072	124	21.072	102	21.072	107	21.072	43	21.072	86	21.072	88	21.072	104	21.072	99	21.072	68	21.072	101	21.072	78	21.072	79	21.072	85	21.072	71	21.072	81	21.072	100	21.072	68	21.072	105	21.072	86	21.072	88	21.072	76	21.072	91	21.072	72	21.072	57
21.086	102	21.086	122	21.086	99	21.086	93	21.086	38	21.086	77	21.086	82	21.086	91	21.086	93	21.086	71	21.086	103	21.086	79	21.086	70	21.086	75	21.086	49	21.086	75	21.086	94	21.086	68	21.086	91	21.086	72	21.086	76	21.086	69	21.086	81	21.086	60	21.086	60
21.1	93	21.1	116	21.1	106	21.1	90	21.1	39	21.1	70	21.1	78	21.1	81	21.1	86	21.1	81	21.1	92	21.1	81	21.1	74	21.1	73	21.1	37	21.1	67	21.1	92	21.1	65	21.1	77	21.1	72	21.1	74	21.1	63	21.1	70	21.1	52	21.1	64
21.114	85	21.114	110	21.114	111	21.114	86	21.114	40	21.114	63	21.114	73	21.114	72	21.114	80	21.114	89	21.114	81	21.114	82	21.114	77	21.114	69	21.114	26	21.114	59	21.114	90	21.114	64	21.114	64	21.114	72	21.114	71	21.114	58	21.114	60	21.114	46	21.114	68
21.128	83	21.128	104	21.128	107	21.128	75	21.128	45	21.128	53	21.128	63	21.128	67	21.128	81	21.128	89	21.128	74	21.128	76	21.128	72	21.128	59	21.128	21	21.128	57	21.128	89	21.128	73	21.128	64	21.128	82	21.128	60	21.128	54	21.128	60	21.128	49	21.128	67
21.142	81	21.142	97	21.142	103	21.142	64	21.142	50	21.142	43	21.142	53	21.142	62	21.142	81	21.142	89	21.142	66	21.142	70	21.142	68	21.142	49	21.142	17	21.142	55	21.142	89	21.142	81	21.142	63	21.142	91	21.142	49	21.142	49	21.142	60	21.142	53	21.142	67
21.156	84	21.156	95	21.156	100	21.156	60	21.156	53	21.156	42	21.156	50	21.156	53	21.156	84	21.156	89	21.156	68	21.156	66	21.156	67	21.156	56	21.156	19	21.156	53	21.156	87	21.156	86	21.156	69	21.156	87	21.156	56	21.156	52	21.156	60	21.156	53	21.156	71
21.17	87	21.17	93	21.17	97	21.17	56	21.17	54	21.17	43	21.17	47	21.17	44	21.17	86	21.17	89	21.17	71	21.17	63	21.17	67	21.17	65	21.17	22	21.17	51	21.17	85	21.17	91	21.17	75	21.17	82	21.17	65	21.17	55	21.17	61	21.17	53	21.17	75
21.184	87	21.184	90	21.184	100	21.184	65	21.184	54	21.184	47	21.184	48	21.184	47	21.184	86	21.184	84	21.184	72	21.184	61	21.184	68	21.184	65	21.184	31	21.184	47	21.184	84	21.184	92	21.184	73	21.184	82	21.184	67	21.184	57	21.184	61	21.184	49	21.184	72
21.198	86	21.198	86	21.198	106	21.198	78	21.198	54	21.198	52	21.198	49	21.198	54	21.198	84	21.198	77	21.198	72	21.198	59	21.198	70	21.198	62	21.198	42	21.198	43	21.198	83	21.198	91	21.198	68	21.198	84	21.198	68	21.198	59	21.198	62	21.198	44	21.198	66
21.212	86	21.212	86	21.212	103	21.212	90	21.212	54	21.212	55	21.212	50	21.212	61	21.212	82	21.212	73	21.212	71	21.212	57	21.212	71	21.212	61	21.212	49	21.212	43	21.212	82	21.212	87	21.212	69	21.212	84	21.212	69	21.212	58	21.212	62	21.212	40	21.212	65
21.226	87	21.226	87	21.226	93	21.226	101	21.226	54	21.226	56	21.226	50	21.226	66	21.226	80	21.226	72	21.226	70	21.226	54	21.226	71	21.226	59	21.226	51	21.226	45	21.226	81	21.226	80	21.226	76	21.226	82	21.226	73	21.226	55	21.226	60	21.226	37	21.226	70
21.24	87	21.24	89	21.24	85	21.24	108	21.24	53	21.24	57	21.24	51	21.24	71	21.24	80	21.24	70	21.24	69	21.24	53	21.24	71	21.24	59	21.24	53	21.24	46	21.24	80	21.24	75	21.24	80	21.24	80	21.24	78	21.24	53	21.24	59	21.24	36	21.24	74
21.254	87	21.254	89	21.254	83	21.254	109	21.254	53	21.254	57	21.254	53	21.254	75	21.254	82	21.254	68	21.254	73	21.254	57	21.254	73	21.254	60	21.254	51	21.254	46	21.254	78	21.254	76	21.254	77	21.254	76	21.254	83	21.254	55	21.254	59	21.254	35	21.254	79
21.268	86	21.268	90	21.268	81	21.268	110	21.268	52	21.268	56	21.268	56	21.268	80	21.268	84	21.268	67	21.268	76	21.268	60	21.268	74	21.268	62	21.268	50	21.268	45	21.268	78	21.268	78	21.268	74	21.268	73	21.268	89	21.268	56	21.268	59	21.268	36	21.268	83
21.282	87	21.282	92	21.282	78	21.282	111	21.282	54	21.282	56	21.282	54	21.282	88	21.282	86	21.282	64	21.282	78	21.282	60	21.282	73	21.282	62	21.282	49	21.282	45	21.282	84	21.282	79	21.282	73	21.282	74	21.282	90	21.282	53	21.282	60	21.282	40	21.282	88
21.296	88	21.296	93	21.296	75	21.296	113	21.296	55	21.296	56	21.296	52	21.296	96	21.296	88	21.296	62	21.296	80	21.296	61	21.296	73	21.296	63	21.296	48	21.296	44	21.296	89	21.296	81	21.296	71	21.296	75	21.296	92	21.296	51	21.296	60	21.296	45	21.296	92
21.31	87	21.31	99	21.31	75	21.31	112	21.31	54	21.31	59	21.31	51	21.31	106	21.31	94	21.31	64	21.31	75	21.31	58	21.31	73	21.31	62	21.31	49	21.31	43	21.31	87	21.31	79	21.31	73	21.31	76	21.31	88	21.31	50	21.31	60	21.31	45	21.31	87
21.324	85	21.324	105	21.324	75	21.324	112	21.324	53	21.324	62	21.324	50	21.324	115	21.324	99	21.324	67	21.324	69	21.324	55	21.324	73	21.324	61	21.324	49	21.324	42	21.324	83	21.324	76	21.324	75	21.324	76	21.324	83	21.324	50	21.324	61	21.324	45	21.324	82
21.338	85	21.338	109	21.338	73	21.338	109	21.338	52	21.338	62	21.338	49	21.338	115	21.338	104	21.338	68	21.338	66	21.338	54	21.338	73	21.338	61	21.338	49	21.338	42	21.338	81	21.338	75	21.338	78	21.338	77	21.338	78	21.338	51	21.338	60	21.338	44	21.338	76
21.352	86	21.352	114	21.352	70	21.352	104	21.352	51	21.352	61	21.352	49	21.352	112	21.352	109	21.352	69	21.352	63	21.352	54	21.352	73	21.352	61	21.352	48	21.352	42	21.352	80	21.352	74	21.352	82	21.352	78	21.352	72	21.352	53	21.352	58	21.352	43	21.352	72
21.366	84	21.366	117	21.366	69	21.366	99	21.366	51	21.366	59	21.366	48	21.366	108	21.366	109	21.366	69	21.366	66	21.366	56	21.366	75	21.366	62	21.366	48	21.366	42	21.366	80	21.366	75	21.366	83	21.366	79	21.366	69	21.366	55	21.366	58	21.366	42	21.366	69
21.38	81	21.38	119	21.38	71	21.38	92	21.38	52	21.38	56	21.38	47	21.38	103	21.38	104	21.38	69	21.38	73	21.38	60	21.38	77	21.38	64	21.38	48	21.38	43	21.38	81	21.38	77	21.38	80	21.38	78	21.38	69	21.38	57	21.38	59	21.38	42	21.38	68
21.394	78	21.394	117	21.394	73	21.394	85	21.394	52	21.394	53	21.394	46	21.394	96	21.394	101	21.394	68	21.394	79	21.394	64	21.394	79	21.394	64	21.394	49	21.394	43	21.394	82	21.394	79	21.394	78	21.394	78	21.394	69	21.394	58	21.394	60	21.394	43	21.394	67
21.408	79	21.408	109	21.408	74	21.408	78	21.408	50	21.408	52	21.408	47	21.408	83	21.408	100	21.408	64	21.408	83	21.408	69	21.408	78	21.408	64	21.408	49	21.408	42	21.408	86	21.408	81	21.408	78	21.408	78	21.408	69	21.408	58	21.408	62	21.408	44	21.408	66
21.422	81	21.422	100	21.422	76	21.422	72	21.422	50	21.422	51	21.422	48	21.422	71	21.422	99	21.422	60	21.422	86	21.422	74	21.422	76	21.422	64	21.422	48	21.422	41	21.422	88	21.422	83	21.422	79	21.422	79	21.422	69	21.422	57	21.422	64	21.422	46	21.422	65
21.436	83	21.436	94	21.436	81	21.436	75	21.436	52	21.436	52	21.436	49	21.436	66	21.436	102	21.436	60	21.436	82	21.436	69	21.436	74	21.436	65	21.436	46	21.436	40	21.436	85	21.436	89	21.436	78	21.436	81	21.436	67	21.436	57	21.436	63	21.436	46	21.436	63
21.45	85	21.45	87	21.45	86	21.45	78	21.45	55	21.45	54	21.45	51	21.45	61	21.45	104	21.45	60	21.45	78	21.45	65	21.45	72	21.45	66	21.45	44	21.45	39	21.45	81	21.45	95	21.45	78	21.45	83	21.45	66	21.45	57	21.45	61	21.45	47	21.45	62
21.464	86	21.464	89	21.464	85	21.464	78	21.464	56	21.464	54	21.464	50	21.464	59	21.464	105	21.464	62	21.464	77	21.464	64	21.464	72	21.464	66	21.464	46	21.464	38	21.464	80	21.464	93	21.464	77	21.464	82	21.464	65	21.464	56	21.464	62	21.464	48	21.464	61
21.478	86	21.478	91	21.478	83	21.478	78	21.478	57	21.478	54	21.478	48	21.478	57	21.478	106	21.478	65	21.478	77	21.478	65	21.478	72	21.478	67	21.478	48	21.478	36	21.478	79	21.478	90	21.478	75	21.478	81	21.478	64	21.478	55	21.478	64	21.478	49	21.478	61
21.492	88	21.492	92	21.492	78	21.492	76	21.492	56	21.492	54	21.492	47	21.492	58	21.492	102	21.492	66	21.492	76	21.492	66	21.492	73	21.492	66	21.492	53	21.492	36	21.492	79	21.492	84	21.492	74	21.492	80	21.492	64	21.492	55	21.492	67	21.492	50	21.492	62
21.506	91	21.506	93	21.506	72	21.506	73	21.506	54	21.506	54	21.506	46	21.506	59	21.506	96	21.506	67	21.506	76	21.506	68	21.506	74	21.506	64	21.506	60	21.506	37	21.506	80	21.506	76	21.506	73	21.506	78	21.506	63	21.506	55	21.506	72	21.506	50	21.506	63
21.52	90	21.52	93	21.52	70	21.52	72	21.52	53	21.52	52	21.52	46	21.52	59	21.52	92	21.52	67	21.52	75	21.52	68	21.52	74	21.52	62	21.52	63	21.52	38	21.52	81	21.52	73	21.52	73	21.52	77	21.52	64	21.52	55	21.52	75	21.52	49	21.52	64
21.534	85	21.534	93	21.534	71	21.534	73	21.534	54	21.534	48	21.534	45	21.534	59	21.534	90	21.534	65	21.534	74	21.534	66	21.534	73	21.534	60	21.534	62	21.534	40	21.534	82	21.534	76	21.534	74	21.534	76	21.534	66	21.534	56	21.534	78	21.534	47	21.534	65
21.548	81	21.548	93	21.548	73	21.548	73	21.548	54	21.548	45	21.548	45	21.548	57	21.548	89	21.548	63	21.548	75	21.548	65	21.548	71	21.548	58	21.548	60	21.548	41	21.548	82	21.548	78	21.548	75	21.548	76	21.548	67	21.548	56	21.548	80	21.548	45	21.548	65
21.562	81	21.562	95	21.562	75	21.562	71	21.562	54	21.562	43	21.562	45	21.562	53	21.562	92	21.562	61	21.562	76	21.562	65	21.562	70	21.562	58	21.562	53	21.562	41	21.562	81	21.562	81	21.562	74	21.562	74	21.562	66	21.562	56	21.562	81	21.562	43	21.562	65
21.576	81	21.576	97	21.576	78	21.576	69	21.576	54	21.576	42	21.576	45	21.576	49	21.576	95	21.576	58	21.576	78	21.576	66	21.576	68	21.576	59	21.576	47	21.576	41	21.576	80	21.576	83	21.576	73	21.576	73	21.576	65	21.576	55	21.576	81	21.576	40	21.576	65
21.59	84	21.59	95	21.59	76	21.59	68	21.59	51	21.59	44	21.59	46	21.59	49	21.59	95	21.59	57	21.59	78	21.59	70	21.59	68	21.59	58	21.59	46	21.59	41	21.59	79	21.59	80	21.59	72	21.59	74	21.59	64	21.59	55	21.59	74	21.59	40	21.59	64
21.604	86	21.604	94	21.604	75	21.604	67	21.604	49	21.604	46	21.604	47	21.604	50	21.604	95	21.604	55	21.604	77	21.604	75	21.604	68	21.604	57	21.604	45	21.604	41	21.604	77	21.604	77	21.604	72	21.604	74	21.604	62	21.604	55	21.604	67	21.604	39	21.604	64
21.618	87	21.618	98	21.618	73	21.618	68	21.618	49	21.618	46	21.618	48	21.618	51	21.618	93	21.618	56	21.618	73	21.618	76	21.618	70	21.618	54	21.618	43	21.618	40	21.618	78	21.618	75	21.618	73	21.618	78	21.618	63	21.618	54	21.618	66	21.618	39	21.618	62
21.632	87	21.632	103	21.632	71	21.632	70	21.632	50	21.632	46	21.632	48	21.632	53	21.632	92	21.632	56	21.632	69	21.632	77	21.632	72	21.632	51	21.632	41	21.632	39	21.632	78	21.632	74	21.632	74	21.632	82	21.632	65	21.632	54	21.632	66	21.632	40	21.632	60
21.646	85	21.646	107	21.646	69	21.646	73	21.646	50	21.646	45	21.646	48	21.646	52	21.646	88	21.646	57	21.646	67	21.646	74	21.646	73	21.646	49	21.646	39	21.646	38	21.646	81	21.646	72	21.646	74	21.646	83	21.646	65	21.646	54	21.646	66	21.646	41	21.646	59
21.66	82	21.66	111	21.66	66	21.66	76	21.66	50	21.66	44	21.66	47	21.66	51	21.66	84	21.66	58	21.66	66	21.66	69	21.66	74	21.66	49	21.66	38	21.66	36	21.66	84	21.66	70	21.66	72	21.66	83	21.66	66	21.66	53	21.66	68	21.66	42	21.66	57
21.674	80	21.674	111	21.674	65	21.674	79	21.674	48	21.674	43	21.674	46	21.674	50	21.674	82	21.674	57	21.674	66	21.674	64	21.674	74	21.674	48	21.674	38	21.674	35	21.674	85	21.674	69	21.674	71	21.674	82	21.674	65	21.674	53	21.674	68	21.674	43	21.674	56
21.688	77	21.688	107	21.688	65	21.688	82	21.688	46	21.688	43	21.688	44	21.688	50	21.688	82	21.688	54	21.688	67	21.688	60	21.688	72	21.688	48	21.688	39	21.688	35	21.688	83	21.688	70	21.688	69	21.688	80	21.688	64	21.688	52	21.688	66	21.688	44	21.688	55
21.702	74	21.702	102	21.702	66	21.702	84	21.702	44	21.702	42	21.702	43	21.702	50	21.702	81	21.702	52	21.702	67	21.702	56	21.702	71	21.702	48	21.702	41	21.702	35	21.702	81	21.702	71	21.702	67	21.702	78	21.702	64	21.702	52	21.702	65	21.702	45	21.702	55
21.716	72	21.716	97	21.716	67	21.716	82	21.716	44	21.716	40	21.716	43	21.716	55	21.716	81	21.716	49	21.716	67	21.716	56	21.716	70	21.716	47	21.716	42	21.716	36	21.716	78	21.716	72	21.716	66	21.716	76	21.716	62	21.716	49	21.716	65	21.716	44	21.716	55
21.73	70	21.73	93	21.73	68	21.73	80	21.73	43	21.73	39	21.73	42	21.73	59	21.73	81	21.73	47	21.73	67	21.73	55	21.73	70	21.73	45	21.73	44	21.73	37	21.73	75	21.73	73	21.73	64	21.73	75	21.73	61	21.73	47	21.73	66	21.73	43	21.73	56
21.744	69	21.744	92	21.744	67	21.744	78	21.744	43	21.744	38	21.744	41	21.744	57	21.744	81	21.744	48	21.744	66	21.744	57	21.744	69	21.744	45	21.744	45	21.744	37	21.744	74	21.744	78	21.744	63	21.744	73	21.744	59	21.744	46	21.744	68	21.744	41	21.744	52
21.758	67	21.758	91	21.758	66	21.758	75	21.758	42	21.758	38	21.758	41	21.758	54	21.758	81	21.758	49	21.758	66	21.758	58	21.758	69	21.758	45	21.758	46	21.758	38	21.758	74	21.758	83	21.758	61	21.758	71	21.758	57	21.758	45	21.758	69	21.758	39	21.758	49
21.772	67	21.772	90	21.772	63	21.772	73	21.772	40	21.772	40	21.772	39	21.772	53	21.772	79	21.772	51	21.772	64	21.772	58	21.772	68	21.772	46	21.772	45	21.772	37	21.772	75	21.772	88	21.772	61	21.772	71	21.772	57	21.772	44	21.772	70	21.772	38	21.772	45
21.786	66	21.786	90	21.786	60	21.786	72	21.786	39	21.786	41	21.786	36	21.786	51	21.786	78	21.786	52	21.786	63	21.786	57	21.786	67	21.786	47	21.786	43	21.786	37	21.786	78	21.786	92	21.786	61	21.786	72	21.786	57	21.786	44	21.786	69	21.786	37	21.786	42
21.8	67	21.8	91	21.8	59	21.8	69	21.8	39	21.8	42	21.8	36	21.8	50	21.8	77	21.8	52	21.8	62	21.8	56	21.8	66	21.8	47	21.8	42	21.8	38	21.8	79	21.8	87	21.8	60	21.8	72	21.8	58	21.8	44	21.8	68	21.8	37	21.8	43
21.814	68	21.814	93	21.814	57	21.814	65	21.814	42	21.814	42	21.814	36	21.814	50	21.814	77	21.814	53	21.814	62	21.814	54	21.814	66	21.814	47	21.814	41	21.814	39	21.814	80	21.814	78	21.814	60	21.814	73	21.814	60	21.814	44	21.814	65	21.814	36	21.814	46
21.828	68	21.828	92	21.828	57	21.828	62	21.828	43	21.828	41	21.828	37	21.828	49	21.828	76	21.828	53	21.828	61	21.828	53	21.828	65	21.828	49	21.828	40	21.828	40	21.828	80	21.828	72	21.828	59	21.828	73	21.828	61	21.828	44	21.828	63	21.828	37	21.828	50
21.842	67	21.842	88	21.842	57	21.842	59	21.842	44	21.842	40	21.842	38	21.842	47	21.842	76	21.842	53	21.842	61	21.842	53	21.842	65	21.842	52	21.842	40	21.842	40	21.842	77	21.842	71	21.842	57	21.842	73	21.842	61	21.842	45	21.842	61	21.842	37	21.842	53
21.856	66	21.856	85	21.856	57	21.856	56	21.856	45	21.856	39	21.856	38	21.856	46	21.856	75	21.856	52	21.856	61	21.856	52	21.856	63	21.856	55	21.856	39	21.856	40	21.856	75	21.856	71	21.856	55	21.856	73	21.856	61	21.856	46	21.856	59	21.856	38	21.856	55
21.87	65	21.87	83	21.87	57	21.87	57	21.87	46	21.87	38	21.87	36	21.87	45	21.87	75	21.87	52	21.87	60	21.87	53	21.87	61	21.87	58	21.87	37	21.87	37	21.87	74	21.87	74	21.87	55	21.87	75	21.87	60	21.87	48	21.87	60	21.87	38	21.87	55
21.884	64	21.884	82	21.884	58	21.884	57	21.884	47	21.884	37	21.884	34	21.884	44	21.884	75	21.884	53	21.884	59	21.884	53	21.884	60	21.884	60	21.884	36	21.884	34	21.884	74	21.884	77	21.884	55	21.884	76	21.884	59	21.884	49	21.884	60	21.884	37	21.884	54
21.898	66	21.898	79	21.898	58	21.898	59	21.898	48	21.898	38	21.898	33	21.898	47	21.898	76	21.898	51	21.898	58	21.898	51	21.898	62	21.898	58	21.898	35	21.898	32	21.898	74	21.898	78	21.898	56	21.898	76	21.898	58	21.898	49	21.898	60	21.898	34	21.898	54
21.912	68	21.912	77	21.912	59	21.912	60	21.912	49	21.912	38	21.912	32	21.912	49	21.912	76	21.912	50	21.912	57	21.912	48	21.912	65	21.912	56	21.912	35	21.912	29	21.912	75	21.912	79	21.912	58	21.912	76	21.912	57	21.912	50	21.912	60	21.912	32	21.912	54
21.926	66	21.926	75	21.926	59	21.926	58	21.926	47	21.926	41	21.926	32	21.926	50	21.926	76	21.926	50	21.926	57	21.926	47	21.926	66	21.926	55	21.926	36	21.926	29	21.926	77	21.926	79	21.926	57	21.926	75	21.926	54	21.926	50	21.926	60	21.926	32	21.926	54
21.94	64	21.94	73	21.94	60	21.94	54	21.94	45	21.94	43	21.94	32	21.94	49	21.94	77	21.94	50	21.94	56	21.94	46	21.94	66	21.94	55	21.94	37	21.94	29	21.94	80	21.94	78	21.94	56	21.94	74	21.94	51	21.94	50	21.94	59	21.94	34	21.94	54
21.954	63	21.954	72	21.954	60	21.954	51	21.954	44	21.954	44	21.954	34	21.954	47	21.954	78	21.954	50	21.954	58	21.954	49	21.954	66	21.954	56	21.954	36	21.954	30	21.954	81	21.954	82	21.954	55	21.954	74	21.954	50	21.954	51	21.954	57	21.954	34	21.954	54
21.968	63	21.968	73	21.968	60	21.968	49	21.968	44	21.968	44	21.968	38	21.968	43	21.968	79	21.968	50	21.968	60	21.968	53	21.968	65	21.968	59	21.968	35	21.968	30	21.968	80	21.968	88	21.968	53	21.968	75	21.968	48	21.968	51	21.968	54	21.968	34	21.968	55
21.982	63	21.982	73	21.982	59	21.982	49	21.982	44	21.982	42	21.982	41	21.982	41	21.982	79	21.982	49	21.982	63	21.982	55	21.982	65	21.982	59	21.982	34	21.982	31	21.982	82	21.982	89	21.982	53	21.982	76	21.982	47	21.982	51	21.982	52	21.982	34	21.982	55
21.996	63	21.996	74	21.996	58	21.996	52	21.996	42	21.996	39	21.996	42	21.996	42	21.996	77	21.996	49	21.996	66	21.996	52	21.996	65	21.996	56	21.996	36	21.996	34	21.996	86	21.996	86	21.996	54	21.996	77	21.996	46	21.996	48	21.996	51	21.996	34	21.996	55
22.01	63	22.01	74	22.01	57	22.01	54	22.01	40	22.01	36	22.01	43	22.01	43	22.01	75	22.01	49	22.01	68	22.01	50	22.01	65	22.01	54	22.01	38	22.01	35	22.01	90	22.01	83	22.01	54	22.01	78	22.01	46	22.01	46	22.01	49	22.01	35	22.01	54
22.024	63	22.024	75	22.024	55	22.024	56	22.024	42	22.024	37	22.024	40	22.024	42	22.024	73	22.024	50	22.024	68	22.024	46	22.024	65	22.024	55	22.024	42	22.024	35	22.024	95	22.024	78	22.024	53	22.024	75	22.024	48	22.024	44	22.024	50	22.024	36	22.024	54
22.038	64	22.038	76	22.038	52	22.038	57	22.038	43	22.038	37	22.038	38	22.038	41	22.038	71	22.038	51	22.038	69	22.038	43	22.038	66	22.038	57	22.038	46	22.038	35	22.038	100	22.038	74	22.038	53	22.038	73	22.038	50	22.038	42	22.038	50	22.038	36	22.038	53
22.052	66	22.052	75	22.052	52	22.052	57	22.052	45	22.052	41	22.052	36	22.052	38	22.052	73	22.052	52	22.052	70	22.052	45	22.052	65	22.052	58	22.052	44	22.052	36	22.052	96	22.052	75	22.052	55	22.052	70	22.052	54	22.052	44	22.052	52	22.052	37	22.052	54
22.066	68	22.066	73	22.066	51	22.066	57	22.066	47	22.066	45	22.066	35	22.066	35	22.066	75	22.066	53	22.066	71	22.066	47	22.066	65	22.066	60	22.066	42	22.066	36	22.066	92	22.066	76	22.066	58	22.066	67	22.066	58	22.066	46	22.066	53	22.066	37	22.066	55
22.08	68	22.08	71	22.08	55	22.08	58	22.08	48	22.08	44	22.08	37	22.08	35	22.08	76	22.08	51	22.08	69	22.08	50	22.08	68	22.08	57	22.08	39	22.08	38	22.08	86	22.08	77	22.08	60	22.08	68	22.08	59	22.08	45	22.08	53	22.08	38	22.08	53
22.094	68	22.094	69	22.094	61	22.094	59	22.094	48	22.094	43	22.094	40	22.094	37	22.094	76	22.094	49	22.094	66	22.094	54	22.094	71	22.094	53	22.094	37	22.094	40	22.094	79	22.094	78	22.094	63	22.094	70	22.094	59	22.094	43	22.094	54	22.094	39	22.094	52
22.108	68	22.108	70	22.108	63	22.108	58	22.108	47	22.108	43	22.108	40	22.108	37	22.108	77	22.108	48	22.108	65	22.108	54	22.108	72	22.108	52	22.108	36	22.108	40	22.108	76	22.108	77	22.108	65	22.108	70	22.108	57	22.108	43	22.108	53	22.108	41	22.108	48
22.122	68	22.122	73	22.122	64	22.122	55	22.122	45	22.122	43	22.122	38	22.122	36	22.122	77	22.122	49	22.122	66	22.122	53	22.122	73	22.122	52	22.122	36	22.122	40	22.122	76	22.122	76	22.122	67	22.122	71	22.122	55	22.122	45	22.122	51	22.122	44	22.122	44
22.136	70	22.136	74	22.136	64	22.136	53	22.136	44	22.136	44	22.136	36	22.136	35	22.136	77	22.136	50	22.136	66	22.136	52	22.136	72	22.136	55	22.136	37	22.136	40	22.136	78	22.136	74	22.136	68	22.136	71	22.136	53	22.136	46	22.136	51	22.136	46	22.136	44
22.15	73	22.15	72	22.15	66	22.15	50	22.15	44	22.15	47	22.15	35	22.15	36	22.15	78	22.15	53	22.15	64	22.15	51	22.15	68	22.15	61	22.15	38	22.15	40	22.15	83	22.15	74	22.15	66	22.15	71	22.15	53	22.15	48	22.15	54	22.15	45	22.15	49
22.164	75	22.164	70	22.164	67	22.164	49	22.164	45	22.164	50	22.164	34	22.164	37	22.164	78	22.164	55	22.164	63	22.164	50	22.164	65	22.164	66	22.164	39	22.164	40	22.164	87	22.164	74	22.164	65	22.164	72	22.164	52	22.164	50	22.164	56	22.164	44	22.164	52
22.178	73	22.178	71	22.178	64	22.178	51	22.178	47	22.178	50	22.178	36	22.178	39	22.178	78	22.178	53	22.178	63	22.178	52	22.178	67	22.178	67	22.178	41	22.178	41	22.178	86	22.178	71	22.178	63	22.178	73	22.178	52	22.178	51	22.178	58	22.178	43	22.178	51
22.192	71	22.192	72	22.192	62	22.192	53	22.192	49	22.192	50	22.192	38	22.192	40	22.192	78	22.192	52	22.192	64	22.192	54	22.192	69	22.192	67	22.192	42	22.192	41	22.192	86	22.192	69	22.192	61	22.192	74	22.192	53	22.192	53	22.192	60	22.192	41	22.192	50
22.206	72	22.206	74	22.206	59	22.206	58	22.206	52	22.206	50	22.206	43	22.206	40	22.206	80	22.206	54	22.206	70	22.206	52	22.206	68	22.206	66	22.206	45	22.206	41	22.206	83	22.206	70	22.206	63	22.206	79	22.206	54	22.206	54	22.206	55	22.206	45	22.206	52
22.22	74	22.22	76	22.22	56	22.22	63	22.22	55	22.22	50	22.22	48	22.22	39	22.22	83	22.22	55	22.22	76	22.22	50	22.22	67	22.22	65	22.22	48	22.22	40	22.22	80	22.22	71	22.22	65	22.22	84	22.22	55	22.22	55	22.22	50	22.22	49	22.22	54
22.234	74	22.234	79	22.234	56	22.234	68	22.234	56	22.234	51	22.234	50	22.234	42	22.234	81	22.234	57	22.234	77	22.234	50	22.234	69	22.234	63	22.234	49	22.234	42	22.234	82	22.234	71	22.234	66	22.234	85	22.234	60	22.234	63	22.234	50	22.234	57	22.234	64
22.248	74	22.248	82	22.248	58	22.248	73	22.248	56	22.248	53	22.248	51	22.248	46	22.248	79	22.248	60	22.248	78	22.248	50	22.248	72	22.248	62	22.248	50	22.248	44	22.248	85	22.248	71	22.248	68	22.248	85	22.248	66	22.248	73	22.248	52	22.248	67	22.248	77
22.262	73	22.262	82	22.262	61	22.262	76	22.262	61	22.262	53	22.262	49	22.262	53	22.262	82	22.262	61	22.262	82	22.262	51	22.262	72	22.262	63	22.262	50	22.262	44	22.262	84	22.262	72	22.262	68	22.262	85	22.262	71	22.262	76	22.262	54	22.262	70	22.262	84
22.276	72	22.276	81	22.276	65	22.276	79	22.276	70	22.276	52	22.276	44	22.276	61	22.276	89	22.276	61	22.276	88	22.276	54	22.276	70	22.276	64	22.276	48	22.276	43	22.276	80	22.276	74	22.276	68	22.276	86	22.276	74	22.276	74	22.276	55	22.276	68	22.276	89
22.29	74	22.29	81	22.29	72	22.29	82	22.29	78	22.29	56	22.29	41	22.29	67	22.29	93	22.29	64	22.29	95	22.29	56	22.29	73	22.29	68	22.29	48	22.29	44	22.29	79	22.29	77	22.29	70	22.29	89	22.29	79	22.29	76	22.29	58	22.29	68	22.29	94
22.304	82	22.304	83	22.304	84	22.304	83	22.304	85	22.304	65	22.304	43	22.304	67	22.304	93	22.304	71	22.304	101	22.304	59	22.304	85	22.304	76	22.304	51	22.304	48	22.304	81	22.304	83	22.304	75	22.304	96	22.304	88	22.304	84	22.304	61	22.304	71	22.304	99
22.318	89	22.318	88	22.318	94	22.318	86	22.318	93	22.318	74	22.318	44	22.318	67	22.318	96	22.318	80	22.318	108	22.318	63	22.318	95	22.318	83	22.318	57	22.318	52	22.318	84	22.318	89	22.318	82	22.318	102	22.318	97	22.318	90	22.318	63	22.318	75	22.318	106
22.332	96	22.332	105	22.332	96	22.332	96	22.332	103	22.332	80	22.332	47	22.332	67	22.332	108	22.332	94	22.332	118	22.332	68	22.332	98	22.332	86	22.332	79	22.332	59	22.332	91	22.332	97	22.332	94	22.332	103	22.332	111	22.332	90	22.332	60	22.332	81	22.332	122
22.346	104	22.346	123	22.346	98	22.346	106	22.346	113	22.346	86	22.346	49	22.346	67	22.346	121	22.346	108	22.346	127	22.346	73	22.346	100	22.346	89	22.346	101	22.346	67	22.346	98	22.346	104	22.346	107	22.346	104	22.346	124	22.346	90	22.346	56	22.346	87	22.346	138
22.36	106	22.36	133	22.36	104	22.36	111	22.36	105	22.36	87	22.36	54	22.36	77	22.36	114	22.36	106	22.36	126	22.36	80	22.36	105	22.36	92	22.36	108	22.36	77	22.36	96	22.36	108	22.36	107	22.36	110	22.36	124	22.36	97	22.36	59	22.36	93	22.36	134
22.374	109	22.374	143	22.374	110	22.374	116	22.374	98	22.374	88	22.374	59	22.374	87	22.374	106	22.374	104	22.374	125	22.374	88	22.374	109	22.374	96	22.374	114	22.374	87	22.374	94	22.374	112	22.374	107	22.374	117	22.374	123	22.374	103	22.374	62	22.374	99	22.374	131
22.388	112	22.388	137	22.388	117	22.388	117	22.388	101	22.388	99	22.388	56	22.388	89	22.388	100	22.388	104	22.388	122	22.388	92	22.388	110	22.388	101	22.388	110	22.388	93	22.388	95	22.388	111	22.388	104	22.388	117	22.388	120	22.388	109	22.388	66	22.388	94	22.388	132
22.402	115	22.402	127	22.402	124	22.402	117	22.402	108	22.402	113	22.402	51	22.402	89	22.402	95	22.402	105	22.402	118	22.402	96	22.402	110	22.402	107	22.402	103	22.402	99	22.402	97	22.402	108	22.402	101	22.402	115	22.402	116	22.402	113	22.402	71	22.402	85	22.402	135
22.416	116	22.416	123	22.416	115	22.416	115	22.416	113	22.416	119	22.416	53	22.416	88	22.416	91	22.416	103	22.416	113	22.416	97	22.416	111	22.416	105	22.416	99	22.416	102	22.416	98	22.416	105	22.416	100	22.416	108	22.416	105	22.416	109	22.416	72	22.416	79	22.416	129
22.43	115	22.43	123	22.43	95	22.43	112	22.43	117	22.43	117	22.43	58	22.43	87	22.43	87	22.43	99	22.43	107	22.43	97	22.43	113	22.43	97	22.43	96	22.43	103	22.43	99	22.43	103	22.43	102	22.43	97	22.43	90	22.43	97	22.43	72	22.43	75	22.43	118
22.444	108	22.444	118	22.444	79	22.444	107	22.444	114	22.444	110	22.444	63	22.444	85	22.444	83	22.444	93	22.444	98	22.444	95	22.444	112	22.444	90	22.444	92	22.444	101	22.444	98	22.444	99	22.444	98	22.444	89	22.444	79	22.444	86	22.444	72	22.444	71	22.444	106
22.458	92	22.458	105	22.458	72	22.458	99	22.458	97	22.458	94	22.458	64	22.458	83	22.458	80	22.458	85	22.458	86	22.458	88	22.458	105	22.458	85	22.458	87	22.458	92	22.458	95	22.458	91	22.458	84	22.458	86	22.458	74	22.458	77	22.458	70	22.458	66	22.458	94
22.472	77	22.472	93	22.472	65	22.472	90	22.472	81	22.472	79	22.472	65	22.472	81	22.472	76	22.472	76	22.472	76	22.472	82	22.472	98	22.472	81	22.472	81	22.472	82	22.472	93	22.472	85	22.472	71	22.472	85	22.472	70	22.472	69	22.472	68	22.472	62	22.472	82
22.486	76	22.486	92	22.486	62	22.486	75	22.486	71	22.486	69	22.486	60	22.486	73	22.486	70	22.486	64	22.486	75	22.486	80	22.486	91	22.486	80	22.486	71	22.486	69	22.486	92	22.486	83	22.486	66	22.486	87	22.486	63	22.486	67	22.486	66	22.486	59	22.486	74
22.5	74	22.5	91	22.5	59	22.5	60	22.5	60	22.5	60	22.5	55	22.5	66	22.5	63	22.5	53	22.5	75	22.5	77	22.5	85	22.5	79	22.5	60	22.5	56	22.5	91	22.5	81	22.5	60	22.5	89	22.5	56	22.5	65	22.5	65	22.5	56	22.5	66
22.514	74	22.514	85	22.514	64	22.514	61	22.514	58	22.514	59	22.514	57	22.514	55	22.514	69	22.514	55	22.514	70	22.514	69	22.514	82	22.514	80	22.514	53	22.514	47	22.514	89	22.514	77	22.514	59	22.514	82	22.514	57	22.514	60	22.514	64	22.514	51	22.514	66
22.528	74	22.528	79	22.528	69	22.528	64	22.528	56	22.528	59	22.528	58	22.528	44	22.528	76	22.528	58	22.528	65	22.528	61	22.528	80	22.528	81	22.528	46	22.528	37	22.528	88	22.528	73	22.528	58	22.528	75	22.528	57	22.528	54	22.528	63	22.528	46	22.528	66
22.542	71	22.542	80	22.542	70	22.542	61	22.542	53	22.542	54	22.542	60	22.542	44	22.542	77	22.542	58	22.542	68	22.542	56	22.542	74	22.542	81	22.542	43	22.542	36	22.542	84	22.542	72	22.542	61	22.542	73	22.542	61	22.542	50	22.542	61	22.542	48	22.542	60
22.556	66	22.556	85	22.556	70	22.556	57	22.556	51	22.556	46	22.556	61	22.556	49	22.556	75	22.556	57	22.556	73	22.556	53	22.556	68	22.556	82	22.556	42	22.556	37	22.556	81	22.556	73	22.556	65	22.556	73	22.556	65	22.556	46	22.556	59	22.556	54	22.556	52
22.57	65	22.57	87	22.57	67	22.57	56	22.57	48	22.57	43	22.57	60	22.57	48	22.57	73	22.57	58	22.57	82	22.57	54	22.57	67	22.57	81	22.57	41	22.57	39	22.57	78	22.57	74	22.57	66	22.57	74	22.57	69	22.57	47	22.57	57	22.57	54	22.57	47
22.584	66	22.584	86	22.584	62	22.584	58	22.584	46	22.584	42	22.584	57	22.584	43	22.584	70	22.584	59	22.584	94	22.584	58	22.584	71	22.584	81	22.584	41	22.584	43	22.584	76	22.584	75	22.584	65	22.584	75	22.584	72	22.584	52	22.584	56	22.584	51	22.584	45
22.598	69	22.598	86	22.598	59	22.598	59	22.598	46	22.598	43	22.598	54	22.598	40	22.598	68	22.598	60	22.598	101	22.598	62	22.598	73	22.598	80	22.598	41	22.598	46	22.598	74	22.598	75	22.598	65	22.598	75	22.598	73	22.598	55	22.598	55	22.598	48	22.598	44
22.612	77	22.612	86	22.612	61	22.612	60	22.612	50	22.612	48	22.612	52	22.612	41	22.612	68	22.612	60	22.612	98	22.612	65	22.612	72	22.612	79	22.612	41	22.612	47	22.612	73	22.612	72	22.612	64	22.612	73	22.612	68	22.612	54	22.612	57	22.612	47	22.612	47
22.626	84	22.626	86	22.626	63	22.626	61	22.626	53	22.626	52	22.626	50	22.626	42	22.626	68	22.626	59	22.626	96	22.626	66	22.626	71	22.626	78	22.626	41	22.626	48	22.626	72	22.626	70	22.626	64	22.626	72	22.626	63	22.626	53	22.626	58	22.626	46	22.626	49
22.64	79	22.64	84	22.64	70	22.64	65	22.64	54	22.64	48	22.64	48	22.64	47	22.64	68	22.64	58	22.64	103	22.64	63	22.64	67	22.64	75	22.64	42	22.64	49	22.64	72	22.64	67	22.64	64	22.64	72	22.64	62	22.64	54	22.64	56	22.64	45	22.64	46
22.654	74	22.654	83	22.654	76	22.654	69	22.654	54	22.654	44	22.654	46	22.654	52	22.654	69	22.654	57	22.654	109	22.654	59	22.654	64	22.654	72	22.654	44	22.654	50	22.654	71	22.654	65	22.654	64	22.654	72	22.654	60	22.654	54	22.654	54	22.654	44	22.654	44
22.668	73	22.668	80	22.668	70	22.668	70	22.668	52	22.668	42	22.668	46	22.668	48	22.668	72	22.668	57	22.668	114	22.668	56	22.668	62	22.668	75	22.668	43	22.668	47	22.668	69	22.668	66	22.668	62	22.668	73	22.668	59	22.668	52	22.668	55	22.668	47	22.668	45
22.682	73	22.682	76	22.682	62	22.682	70	22.682	49	22.682	41	22.682	45	22.682	43	22.682	75	22.682	57	22.682	119	22.682	53	22.682	61	22.682	79	22.682	43	22.682	44	22.682	67	22.682	68	22.682	60	22.682	74	22.682	59	22.682	51	22.682	56	22.682	50	22.682	47
22.696	73	22.696	73	22.696	59	22.696	65	22.696	46	22.696	40	22.696	46	22.696	42	22.696	75	22.696	57	22.696	123	22.696	53	22.696	62	22.696	81	22.696	43	22.696	43	22.696	67	22.696	67	22.696	59	22.696	76	22.696	59	22.696	53	22.696	56	22.696	49	22.696	50
22.71	73	22.71	69	22.71	58	22.71	58	22.71	44	22.71	40	22.71	47	22.71	41	22.71	75	22.71	56	22.71	126	22.71	53	22.71	65	22.71	82	22.71	44	22.71	43	22.71	69	22.71	65	22.71	60	22.71	78	22.71	59	22.71	55	22.71	54	22.71	47	22.71	53
22.724	73	22.724	67	22.724	56	22.724	54	22.724	43	22.724	41	22.724	49	22.724	40	22.724	76	22.724	56	22.724	130	22.724	55	22.724	68	22.724	84	22.724	45	22.724	44	22.724	69	22.724	65	22.724	62	22.724	79	22.724	60	22.724	57	22.724	52	22.724	46	22.724	53
22.738	71	22.738	65	22.738	54	22.738	54	22.738	45	22.738	44	22.738	52	22.738	40	22.738	77	22.738	57	22.738	133	22.738	57	22.738	72	22.738	88	22.738	48	22.738	45	22.738	69	22.738	66	22.738	64	22.738	79	22.738	61	22.738	59	22.738	47	22.738	46	22.738	52
22.752	71	22.752	65	22.752	53	22.752	55	22.752	46	22.752	47	22.752	55	22.752	39	22.752	77	22.752	57	22.752	139	22.752	59	22.752	74	22.752	92	22.752	49	22.752	47	22.752	69	22.752	67	22.752	67	22.752	78	22.752	63	22.752	60	22.752	45	22.752	47	22.752	51
22.766	74	22.766	69	22.766	55	22.766	62	22.766	49	22.766	49	22.766	59	22.766	38	22.766	77	22.766	56	22.766	150	22.766	60	22.766	74	22.766	99	22.766	47	22.766	49	22.766	70	22.766	71	22.766	71	22.766	77	22.766	67	22.766	62	22.766	47	22.766	47	22.766	52
22.78	76	22.78	73	22.78	57	22.78	68	22.78	53	22.78	51	22.78	63	22.78	36	22.78	76	22.78	55	22.78	160	22.78	61	22.78	73	22.78	105	22.78	46	22.78	50	22.78	72	22.78	75	22.78	74	22.78	78	22.78	71	22.78	64	22.78	49	22.78	49	22.78	54
22.794	80	22.794	73	22.794	58	22.794	66	22.794	59	22.794	53	22.794	66	22.794	37	22.794	75	22.794	59	22.794	155	22.794	59	22.794	71	22.794	111	22.794	47	22.794	49	22.794	81	22.794	83	22.794	81	22.794	91	22.794	71	22.794	67	22.794	52	22.794	53	22.794	65
22.808	84	22.808	74	22.808	59	22.808	64	22.808	65	22.808	54	22.808	68	22.808	37	22.808	74	22.808	63	22.808	149	22.808	57	22.808	70	22.808	117	22.808	48	22.808	48	22.808	90	22.808	90	22.808	89	22.808	103	22.808	71	22.808	69	22.808	55	22.808	57	22.808	77
22.822	87	22.822	74	22.822	60	22.822	63	22.822	68	22.822	64	22.822	69	22.822	39	22.822	76	22.822	71	22.822	143	22.822	64	22.822	72	22.822	120	22.822	53	22.822	48	22.822	95	22.822	93	22.822	92	22.822	109	22.822	80	22.822	76	22.822	61	22.822	60	22.822	81
22.836	89	22.836	74	22.836	61	22.836	61	22.836	70	22.836	74	22.836	69	22.836	42	22.836	79	22.836	80	22.836	136	22.836	72	22.836	74	22.836	122	22.836	58	22.836	47	22.836	100	22.836	96	22.836	94	22.836	114	22.836	90	22.836	83	22.836	68	22.836	63	22.836	85
22.85	95	22.85	79	22.85	65	22.85	66	22.85	74	22.85	82	22.85	70	22.85	49	22.85	82	22.85	87	22.85	138	22.85	75	22.85	77	22.85	121	22.85	61	22.85	52	22.85	100	22.85	102	22.85	92	22.85	114	22.85	99	22.85	92	22.85	73	22.85	69	22.85	88
22.864	102	22.864	86	22.864	70	22.864	73	22.864	77	22.864	91	22.864	70	22.864	58	22.864	87	22.864	94	22.864	145	22.864	77	22.864	80	22.864	119	22.864	62	22.864	59	22.864	98	22.864	109	22.864	88	22.864	111	22.864	108	22.864	101	22.864	78	22.864	75	22.864	90
22.878	114	22.878	99	22.878	78	22.878	79	22.878	81	22.878	99	22.878	74	22.878	65	22.878	91	22.878	99	22.878	149	22.878	78	22.878	80	22.878	118	22.878	66	22.878	66	22.878	101	22.878	115	22.878	90	22.878	112	22.878	121	22.878	112	22.878	85	22.878	81	22.878	94
22.892	131	22.892	116	22.892	88	22.892	82	22.892	84	22.892	107	22.892	81	22.892	70	22.892	95	22.892	101	22.892	151	22.892	80	22.892	78	22.892	118	22.892	73	22.892	73	22.892	108	22.892	120	22.892	100	22.892	118	22.892	138	22.892	124	22.892	95	22.892	85	22.892	101
22.906	149	22.906	133	22.906	97	22.906	85	22.906	88	22.906	114	22.906	88	22.906	75	22.906	100	22.906	106	22.906	151	22.906	84	22.906	79	22.906	119	22.906	82	22.906	80	22.906	119	22.906	126	22.906	112	22.906	123	22.906	156	22.906	137	22.906	106	22.906	91	22.906	110
22.92	167	22.92	146	22.92	105	22.92	85	22.92	95	22.92	117	22.92	95	22.92	81	22.92	107	22.92	116	22.92	144	22.92	95	22.92	89	22.92	120	22.92	96	22.92	87	22.92	138	22.92	135	22.92	132	22.92	128	22.92	179	22.92	154	22.92	119	22.92	103	22.92	123
22.934	187	22.934	159	22.934	112	22.934	86	22.934	102	22.934	121	22.934	103	22.934	87	22.934	114	22.934	126	22.934	138	22.934	107	22.934	99	22.934	121	22.934	109	22.934	94	22.934	157	22.934	145	22.934	152	22.934	134	22.934	201	22.934	171	22.934	132	22.934	115	22.934	136
22.948	221	22.948	182	22.948	119	22.948	101	22.948	113	22.948	135	22.948	117	22.948	98	22.948	126	22.948	137	22.948	144	22.948	122	22.948	116	22.948	127	22.948	121	22.948	105	22.948	174	22.948	162	22.948	163	22.948	139	22.948	229	22.948	191	22.948	144	22.948	129	22.948	160
22.962	255	22.962	205	22.962	126	22.962	116	22.962	124	22.962	150	22.962	131	22.962	110	22.962	139	22.962	148	22.962	150	22.962	137	22.962	134	22.962	134	22.962	133	22.962	117	22.962	192	22.962	179	22.962	175	22.962	144	22.962	256	22.962	211	22.962	157	22.962	144	22.962	183
22.976	291	22.976	231	22.976	140	22.976	132	22.976	139	22.976	180	22.976	149	22.976	127	22.976	151	22.976	167	22.976	169	22.976	159	22.976	156	22.976	149	22.976	152	22.976	137	22.976	212	22.976	207	22.976	195	22.976	161	22.976	276	22.976	236	22.976	176	22.976	160	22.976	214
22.99	326	22.99	258	22.99	155	22.99	149	22.99	156	22.99	213	22.99	167	22.99	145	22.99	164	22.99	188	22.99	190	22.99	182	22.99	179	22.99	166	22.99	173	22.99	158	22.99	233	22.99	237	22.99	216	22.99	181	22.99	294	22.99	262	22.99	197	22.99	177	22.99	245
23.004	340	23.004	278	23.004	182	23.004	166	23.004	184	23.004	243	23.004	187	23.004	166	23.004	172	23.004	211	23.004	211	23.004	207	23.004	200	23.004	188	23.004	200	23.004	184	23.004	255	23.004	266	23.004	242	23.004	199	23.004	297	23.004	281	23.004	226	23.004	198	23.004	278
23.018	342	23.018	296	23.018	215	23.018	184	23.018	218	23.018	270	23.018	209	23.018	189	23.018	177	23.018	237	23.018	233	23.018	231	23.018	220	23.018	213	23.018	230	23.018	213	23.018	278	23.018	296	23.018	271	23.018	217	23.018	293	23.018	297	23.018	259	23.018	221	23.018	312
23.032	333	23.032	310	23.032	249	23.032	205	23.032	252	23.032	288	23.032	232	23.032	210	23.032	176	23.032	262	23.032	249	23.032	252	23.032	237	23.032	236	23.032	261	23.032	240	23.032	294	23.032	312	23.032	288	23.032	228	23.032	284	23.032	297	23.032	286	23.032	235	23.032	336
23.046	309	23.046	318	23.046	285	23.046	232	23.046	286	23.046	294	23.046	257	23.046	231	23.046	167	23.046	286	23.046	260	23.046	267	23.046	252	23.046	259	23.046	293	23.046	264	23.046	302	23.046	312	23.046	293	23.046	228	23.046	270	23.046	278	23.046	305	23.046	239	23.046	348
23.06	285	23.06	320	23.06	315	23.06	256	23.06	314	23.06	295	23.06	279	23.06	250	23.06	157	23.06	303	23.06	268	23.06	278	23.06	265	23.06	278	23.06	320	23.06	286	23.06	306	23.06	304	23.06	292	23.06	225	23.06	255	23.06	255	23.06	317	23.06	236	23.06	352
23.074	259	23.074	300	23.074	323	23.074	274	23.074	320	23.074	276	23.074	293	23.074	267	23.074	140	23.074	299	23.074	270	23.074	276	23.074	272	23.074	282	23.074	333	23.074	295	23.074	294	23.074	275	23.074	275	23.074	211	23.074	233	23.074	219	23.074	306	23.074	210	23.074	329
23.088	234	23.088	279	23.088	331	23.088	290	23.088	326	23.088	257	23.088	308	23.088	284	23.088	124	23.088	293	23.088	271	23.088	273	23.088	277	23.088	286	23.088	345	23.088	304	23.088	282	23.088	245	23.088	258	23.088	196	23.088	212	23.088	183	23.088	294	23.088	185	23.088	305
23.102	202	23.102	233	23.102	312	23.102	279	23.102	305	23.102	225	23.102	306	23.102	280	23.102	109	23.102	260	23.102	251	23.102	253	23.102	260	23.102	262	23.102	325	23.102	291	23.102	255	23.102	218	23.102	234	23.102	177	23.102	182	23.102	166	23.102	267	23.102	160	23.102	268
23.116	171	23.116	187	23.116	293	23.116	268	23.116	284	23.116	193	23.116	304	23.116	276	23.116	94	23.116	228	23.116	231	23.116	234	23.116	242	23.116	238	23.116	305	23.116	278	23.116	229	23.116	192	23.116	211	23.116	158	23.116	151	23.116	149	23.116	240	23.116	136	23.116	231
23.13	144	23.13	157	23.13	267	23.13	245	23.13	250	23.13	168	23.13	286	23.13	249	23.13	88	23.13	198	23.13	201	23.13	210	23.13	216	23.13	209	23.13	271	23.13	253	23.13	199	23.13	172	23.13	184	23.13	142	23.13	134	23.13	138	23.13	207	23.13	120	23.13	204
23.144	119	23.144	131	23.144	239	23.144	220	23.144	214	23.144	144	23.144	263	23.144	216	23.144	84	23.144	169	23.144	170	23.144	186	23.144	189	23.144	179	23.144	233	23.144	226	23.144	168	23.144	155	23.144	155	23.144	127	23.144	119	23.144	128	23.144	173	23.144	105	23.144	178
23.158	111	23.158	122	23.158	207	23.158	196	23.158	184	23.158	127	23.158	231	23.158	187	23.158	86	23.158	150	23.158	151	23.158	163	23.158	163	23.158	159	23.158	200	23.158	201	23.158	142	23.158	141	23.158	131	23.158	114	23.158	110	23.158	119	23.158	142	23.158	94	23.158	158
23.172	116	23.172	122	23.172	171	23.172	175	23.172	157	23.172	116	23.172	192	23.172	162	23.172	90	23.172	138	23.172	141	23.172	141	23.172	140	23.172	145	23.172	169	23.172	178	23.172	120	23.172	129	23.172	109	23.172	102	23.172	106	23.172	110	23.172	113	23.172	85	23.172	142
23.186	122	23.186	121	23.186	141	23.186	156	23.186	139	23.186	108	23.186	157	23.186	142	23.186	93	23.186	129	23.186	136	23.186	124	23.186	119	23.186	135	23.186	143	23.186	158	23.186	105	23.186	120	23.186	94	23.186	96	23.186	102	23.186	107	23.186	93	23.186	80	23.186	130
23.2	133	23.2	118	23.2	119	23.2	139	23.2	132	23.2	108	23.2	126	23.2	133	23.2	92	23.2	125	23.2	137	23.2	114	23.2	102	23.2	132	23.2	123	23.2	143	23.2	103	23.2	117	23.2	89	23.2	99	23.2	98	23.2	113	23.2	86	23.2	81	23.2	122
23.214	141	23.214	115	23.214	103	23.214	125	23.214	127	23.214	107	23.214	101	23.214	123	23.214	91	23.214	120	23.214	137	23.214	105	23.214	89	23.214	128	23.214	106	23.214	128	23.214	102	23.214	113	23.214	86	23.214	102	23.214	94	23.214	118	23.214	80	23.214	85	23.214	115
23.228	136	23.228	113	23.228	109	23.228	122	23.228	129	23.228	105	23.228	96	23.228	115	23.228	93	23.228	114	23.228	133	23.228	101	23.228	88	23.228	127	23.228	102	23.228	116	23.228	104	23.228	112	23.228	94	23.228	108	23.228	93	23.228	118	23.228	81	23.228	97	23.228	111
23.242	131	23.242	112	23.242	115	23.242	118	23.242	130	23.242	103	23.242	92	23.242	107	23.242	94	23.242	108	23.242	129	23.242	97	23.242	87	23.242	126	23.242	97	23.242	103	23.242	107	23.242	110	23.242	101	23.242	114	23.242	93	23.242	118	23.242	82	23.242	109	23.242	108
23.256	126	23.256	117	23.256	103	23.256	119	23.256	124	23.256	98	23.256	98	23.256	103	23.256	89	23.256	111	23.256	121	23.256	92	23.256	87	23.256	120	23.256	101	23.256	93	23.256	107	23.256	103	23.256	103	23.256	105	23.256	92	23.256	109	23.256	80	23.256	105	23.256	104
23.27	120	23.27	122	23.27	92	23.27	120	23.27	119	23.27	92	23.27	105	23.27	98	23.27	83	23.27	115	23.27	113	23.27	88	23.27	88	23.27	113	23.27	104	23.27	83	23.27	107	23.27	96	23.27	105	23.27	96	23.27	92	23.27	100	23.27	78	23.27	101	23.27	100
23.284	108	23.284	120	23.284	76	23.284	112	23.284	106	23.284	80	23.284	102	23.284	95	23.284	83	23.284	115	23.284	107	23.284	85	23.284	87	23.284	106	23.284	96	23.284	79	23.284	106	23.284	83	23.284	102	23.284	88	23.284	90	23.284	91	23.284	76	23.284	89	23.284	90
23.298	95	23.298	116	23.298	59	23.298	102	23.298	92	23.298	65	23.298	96	23.298	92	23.298	84	23.298	114	23.298	102	23.298	82	23.298	87	23.298	100	23.298	84	23.298	77	23.298	105	23.298	68	23.298	97	23.298	80	23.298	88	23.298	82	23.298	75	23.298	76	23.298	78
23.312	83	23.312	104	23.312	56	23.312	95	23.312	79	23.312	57	23.312	89	23.312	82	23.312	82	23.312	101	23.312	93	23.312	77	23.312	87	23.312	90	23.312	74	23.312	73	23.312	102	23.312	60	23.312	94	23.312	79	23.312	83	23.312	73	23.312	73	23.312	67	23.312	70
23.326	72	23.326	85	23.326	64	23.326	90	23.326	66	23.326	51	23.326	81	23.326	68	23.326	78	23.326	77	23.326	82	23.326	71	23.326	86	23.326	77	23.326	66	23.326	67	23.326	97	23.326	58	23.326	91	23.326	83	23.326	76	23.326	65	23.326	70	23.326	62	23.326	65
23.34	64	23.34	74	23.34	69	23.34	83	23.34	55	23.34	47	23.34	74	23.34	57	23.34	74	23.34	61	23.34	74	23.34	66	23.34	84	23.34	69	23.34	61	23.34	61	23.34	91	23.34	58	23.34	86	23.34	87	23.34	69	23.34	58	23.34	67	23.34	55	23.34	61
23.354	59	23.354	75	23.354	70	23.354	73	23.354	48	23.354	45	23.354	68	23.354	51	23.354	70	23.354	56	23.354	70	23.354	61	23.354	80	23.354	68	23.354	61	23.354	54	23.354	83	23.354	60	23.354	79	23.354	89	23.354	65	23.354	55	23.354	63	23.354	45	23.354	61
23.368	55	23.368	76	23.368	70	23.368	63	23.368	41	23.368	43	23.368	61	23.368	46	23.368	67	23.368	52	23.368	66	23.368	56	23.368	76	23.368	65	23.368	60	23.368	48	23.368	75	23.368	62	23.368	70	23.368	91	23.368	60	23.368	52	23.368	60	23.368	37	23.368	60
23.382	52	23.382	76	23.382	60	23.382	54	23.382	40	23.382	41	23.382	49	23.382	40	23.382	68	23.382	54	23.382	62	23.382	51	23.382	74	23.382	54	23.382	52	23.382	51	23.382	69	23.382	64	23.382	62	23.382	87	23.382	58	23.382	48	23.382	57	23.382	38	23.382	57
23.396	49	23.396	75	23.396	50	23.396	46	23.396	40	23.396	39	23.396	38	23.396	35	23.396	69	23.396	57	23.396	57	23.396	46	23.396	71	23.396	43	23.396	44	23.396	54	23.396	64	23.396	65	23.396	53	23.396	83	23.396	56	23.396	44	23.396	54	23.396	38	23.396	55
23.41	51	23.41	75	23.41	54	23.41	42	23.41	35	23.41	38	23.41	41	23.41	36	23.41	68	23.41	47	23.41	62	23.41	51	23.41	69	23.41	46	23.41	40	23.41	52	23.41	64	23.41	65	23.41	58	23.41	77	23.41	56	23.41	42	23.41	55	23.41	37	23.41	55
23.424	53	23.424	76	23.424	59	23.424	39	23.424	31	23.424	36	23.424	45	23.424	38	23.424	67	23.424	37	23.424	69	23.424	57	23.424	68	23.424	49	23.424	36	23.424	51	23.424	64	23.424	65	23.424	63	23.424	70	23.424	57	23.424	41	23.424	56	23.424	35	23.424	55
23.438	57	23.438	74	23.438	60	23.438	46	23.438	33	23.438	40	23.438	47	23.438	40	23.438	66	23.438	42	23.438	71	23.438	56	23.438	69	23.438	52	23.438	36	23.438	48	23.438	65	23.438	66	23.438	64	23.438	67	23.438	54	23.438	42	23.438	54	23.438	33	23.438	53
23.452	61	23.452	72	23.452	59	23.452	57	23.452	37	23.452	46	23.452	49	23.452	42	23.452	65	23.452	51	23.452	72	23.452	53	23.452	71	23.452	55	23.452	37	23.452	44	23.452	66	23.452	67	23.452	64	23.452	64	23.452	49	23.452	44	23.452	52	23.452	31	23.452	52
23.466	64	23.466	70	23.466	59	23.466	60	23.466	40	23.466	49	23.466	47	23.466	44	23.466	66	23.466	55	23.466	71	23.466	51	23.466	70	23.466	54	23.466	38	23.466	43	23.466	64	23.466	67	23.466	64	23.466	64	23.466	47	23.466	44	23.466	50	23.466	31	23.466	52
23.48	65	23.48	70	23.48	60	23.48	56	23.48	43	23.48	48	23.48	43	23.48	46	23.48	71	23.48	54	23.48	67	23.48	51	23.48	66	23.48	50	23.48	39	23.48	43	23.48	61	23.48	66	23.48	63	23.48	64	23.48	49	23.48	45	23.48	47	23.48	33	23.48	52
23.494	64	23.494	68	23.494	59	23.494	53	23.494	45	23.494	47	23.494	38	23.494	45	23.494	71	23.494	52	23.494	65	23.494	52	23.494	64	23.494	48	23.494	39	23.494	42	23.494	58	23.494	63	23.494	61	23.494	64	23.494	50	23.494	45	23.494	44	23.494	34	23.494	52
23.508	58	23.508	66	23.508	56	23.508	50	23.508	44	23.508	43	23.508	34	23.508	40	23.508	62	23.508	51	23.508	65	23.508	54	23.508	63	23.508	47	23.508	38	23.508	39	23.508	55	23.508	58	23.508	55	23.508	62	23.508	51	23.508	48	23.508	42	23.508	33	23.508	50
23.522	54	23.522	64	23.522	54	23.522	47	23.522	43	23.522	41	23.522	31	23.522	35	23.522	53	23.522	49	23.522	66	23.522	55	23.522	61	23.522	47	23.522	36	23.522	36	23.522	52	23.522	54	23.522	49	23.522	60	23.522	51	23.522	49	23.522	39	23.522	32	23.522	48
23.536	58	23.536	63	23.536	56	23.536	44	23.536	40	23.536	43	23.536	33	23.536	33	23.536	53	23.536	47	23.536	64	23.536	53	23.536	61	23.536	46	23.536	34	23.536	37	23.536	49	23.536	53	23.536	50	23.536	60	23.536	50	23.536	44	23.536	41	23.536	32	23.536	45
23.55	61	23.55	63	23.55	58	23.55	41	23.55	37	23.55	45	23.55	35	23.55	30	23.55	52	23.55	46	23.55	63	23.55	52	23.55	60	23.55	45	23.55	33	23.55	38	23.55	47	23.55	52	23.55	51	23.55	60	23.55	49	23.55	40	23.55	42	23.55	31	23.55	42
23.564	57	23.564	62	23.564	54	23.564	43	23.564	35	23.564	45	23.564	35	23.564	32	23.564	55	23.564	45	23.564	61	23.564	46	23.564	60	23.564	46	23.564	35	23.564	37	23.564	47	23.564	56	23.564	53	23.564	61	23.564	51	23.564	36	23.564	39	23.564	31	23.564	44
23.578	52	23.578	61	23.578	51	23.578	47	23.578	32	23.578	45	23.578	36	23.578	34	23.578	59	23.578	45	23.578	60	23.578	40	23.578	60	23.578	47	23.578	38	23.578	36	23.578	48	23.578	60	23.578	56	23.578	61	23.578	53	23.578	33	23.578	36	23.578	31	23.578	47
23.592	51	23.592	59	23.592	50	23.592	47	23.592	33	23.592	43	23.592	36	23.592	36	23.592	59	23.592	42	23.592	60	23.592	38	23.592	59	23.592	47	23.592	37	23.592	35	23.592	49	23.592	58	23.592	54	23.592	62	23.592	52	23.592	30	23.592	38	23.592	30	23.592	49
23.606	53	23.606	56	23.606	51	23.606	46	23.606	34	23.606	40	23.606	37	23.606	37	23.606	56	23.606	39	23.606	59	23.606	39	23.606	58	23.606	47	23.606	35	23.606	34	23.606	49	23.606	54	23.606	50	23.606	62	23.606	49	23.606	27	23.606	43	23.606	30	23.606	51
23.62	54	23.62	55	23.62	53	23.62	44	23.62	35	23.62	39	23.62	37	23.62	36	23.62	53	23.62	38	23.62	58	23.62	40	23.62	56	23.62	47	23.62	33	23.62	35	23.62	51	23.62	53	23.62	46	23.62	63	23.62	48	23.62	27	23.62	45	23.62	30	23.62	50
23.634	55	23.634	56	23.634	56	23.634	43	23.634	35	23.634	40	23.634	36	23.634	34	23.634	52	23.634	38	23.634	56	23.634	40	23.634	55	23.634	50	23.634	30	23.634	39	23.634	52	23.634	54	23.634	43	23.634	63	23.634	48	23.634	29	23.634	43	23.634	30	23.634	46
23.648	56	23.648	56	23.648	58	23.648	43	23.648	35	23.648	40	23.648	37	23.648	33	23.648	52	23.648	38	23.648	54	23.648	40	23.648	53	23.648	51	23.648	28	23.648	40	23.648	54	23.648	55	23.648	40	23.648	63	23.648	47	23.648	31	23.648	42	23.648	31	23.648	42
23.662	57	23.662	54	23.662	55	23.662	45	23.662	32	23.662	39	23.662	39	23.662	32	23.662	58	23.662	39	23.662	52	23.662	41	23.662	50	23.662	51	23.662	28	23.662	33	23.662	56	23.662	54	23.662	38	23.662	61	23.662	43	23.662	33	23.662	44	23.662	32	23.662	40
23.676	57	23.676	51	23.676	53	23.676	47	23.676	30	23.676	38	23.676	42	23.676	31	23.676	64	23.676	39	23.676	50	23.676	41	23.676	48	23.676	51	23.676	29	23.676	27	23.676	58	23.676	53	23.676	36	23.676	59	23.676	40	23.676	34	23.676	45	23.676	33	23.676	38
23.69	54	23.69	52	23.69	51	23.69	47	23.69	33	23.69	36	23.69	39	23.69	33	23.69	60	23.69	40	23.69	57	23.69	38	23.69	49	23.69	53	23.69	30	23.69	29	23.69	57	23.69	51	23.69	38	23.69	58	23.69	43	23.69	37	23.69	45	23.69	32	23.69	44
23.704	51	23.704	52	23.704	49	23.704	47	23.704	35	23.704	35	23.704	35	23.704	35	23.704	55	23.704	41	23.704	64	23.704	36	23.704	50	23.704	55	23.704	32	23.704	30	23.704	56	23.704	49	23.704	40	23.704	58	23.704	46	23.704	40	23.704	46	23.704	30	23.704	49
23.718	50	23.718	54	23.718	48	23.718	46	23.718	35	23.718	35	23.718	32	23.718	33	23.718	57	23.718	41	23.718	67	23.718	39	23.718	53	23.718	56	23.718	32	23.718	30	23.718	53	23.718	46	23.718	44	23.718	61	23.718	45	23.718	39	23.718	47	23.718	32	23.718	48
23.732	49	23.732	55	23.732	48	23.732	45	23.732	34	23.732	35	23.732	29	23.732	30	23.732	58	23.732	40	23.732	69	23.732	43	23.732	56	23.732	56	23.732	30	23.732	29	23.732	51	23.732	43	23.732	48	23.732	64	23.732	42	23.732	37	23.732	49	23.732	34	23.732	45
23.746	52	23.746	57	23.746	48	23.746	42	23.746	34	23.746	38	23.746	31	23.746	30	23.746	59	23.746	41	23.746	67	23.746	45	23.746	54	23.746	57	23.746	32	23.746	29	23.746	47	23.746	44	23.746	47	23.746	64	23.746	41	23.746	36	23.746	46	23.746	34	23.746	43
23.76	57	23.76	58	23.76	49	23.76	39	23.76	33	23.76	44	23.76	36	23.76	32	23.76	59	23.76	43	23.76	63	23.76	47	23.76	50	23.76	60	23.76	35	23.76	31	23.76	41	23.76	47	23.76	42	23.76	63	23.76	41	23.76	36	23.76	41	23.76	33	23.76	41
23.774	59	23.774	58	23.774	49	23.774	40	23.774	33	23.774	45	23.774	38	23.774	33	23.774	60	23.774	46	23.774	67	23.774	46	23.774	46	23.774	61	23.774	37	23.774	32	23.774	42	23.774	50	23.774	40	23.774	62	23.774	43	23.774	36	23.774	38	23.774	32	23.774	40
23.788	57	23.788	56	23.788	50	23.788	46	23.788	34	23.788	43	23.788	35	23.788	34	23.788	62	23.788	50	23.788	80	23.788	43	23.788	43	23.788	58	23.788	36	23.788	33	23.788	50	23.788	54	23.788	43	23.788	61	23.788	46	23.788	37	23.788	36	23.788	31	23.788	41
23.802	56	23.802	55	23.802	50	23.802	50	23.802	34	23.802	41	23.802	33	23.802	34	23.802	63	23.802	52	23.802	89	23.802	41	23.802	43	23.802	58	23.802	36	23.802	34	23.802	56	23.802	56	23.802	44	23.802	60	23.802	47	23.802	38	23.802	35	23.802	30	23.802	41
23.816	52	23.816	55	23.816	49	23.816	48	23.816	33	23.816	41	23.816	36	23.816	35	23.816	63	23.816	47	23.816	81	23.816	45	23.816	48	23.816	69	23.816	34	23.816	34	23.816	57	23.816	55	23.816	43	23.816	57	23.816	43	23.816	35	23.816	37	23.816	30	23.816	42
23.83	49	23.83	55	23.83	48	23.83	47	23.83	32	23.83	41	23.83	39	23.83	35	23.83	63	23.83	42	23.83	74	23.83	49	23.83	53	23.83	80	23.83	32	23.83	34	23.83	57	23.83	54	23.83	41	23.83	54	23.83	39	23.83	33	23.83	39	23.83	31	23.83	43
23.844	48	23.844	60	23.844	46	23.844	45	23.844	33	23.844	40	23.844	39	23.844	36	23.844	58	23.844	42	23.844	80	23.844	45	23.844	52	23.844	76	23.844	32	23.844	34	23.844	54	23.844	52	23.844	43	23.844	63	23.844	40	23.844	34	23.844	40	23.844	28	23.844	41
23.858	48	23.858	64	23.858	45	23.858	44	23.858	33	23.858	40	23.858	39	23.858	37	23.858	53	23.858	41	23.858	87	23.858	42	23.858	52	23.858	73	23.858	32	23.858	34	23.858	51	23.858	50	23.858	44	23.858	72	23.858	40	23.858	34	23.858	41	23.858	25	23.858	39
23.872	50	23.872	62	23.872	45	23.872	43	23.872	34	23.872	39	23.872	37	23.872	36	23.872	52	23.872	42	23.872	82	23.872	41	23.872	49	23.872	74	23.872	34	23.872	32	23.872	48	23.872	50	23.872	43	23.872	73	23.872	44	23.872	37	23.872	41	23.872	27	23.872	38
23.886	54	23.886	58	23.886	44	23.886	42	23.886	34	23.886	37	23.886	34	23.886	35	23.886	52	23.886	42	23.886	74	23.886	40	23.886	47	23.886	77	23.886	36	23.886	29	23.886	46	23.886	50	23.886	41	23.886	72	23.886	48	23.886	40	23.886	41	23.886	30	23.886	37
23.9	54	23.9	54	23.9	45	23.9	39	23.9	35	23.9	38	23.9	33	23.9	34	23.9	55	23.9	42	23.9	77	23.9	40	23.9	51	23.9	75	23.9	36	23.9	28	23.9	47	23.9	51	23.9	41	23.9	70	23.9	49	23.9	40	23.9	41	23.9	32	23.9	39
23.914	51	23.914	51	23.914	47	23.914	35	23.914	36	23.914	40	23.914	32	23.914	33	23.914	60	23.914	41	23.914	87	23.914	40	23.914	59	23.914	70	23.914	34	23.914	28	23.914	49	23.914	51	23.914	40	23.914	67	23.914	48	23.914	38	23.914	42	23.914	35	23.914	43
23.928	51	23.928	51	23.928	47	23.928	35	23.928	37	23.928	40	23.928	33	23.928	33	23.928	62	23.928	42	23.928	89	23.928	41	23.928	63	23.928	71	23.928	34	23.928	28	23.928	50	23.928	51	23.928	41	23.928	65	23.928	47	23.928	37	23.928	43	23.928	35	23.928	46
23.942	57	23.942	53	23.942	45	23.942	40	23.942	39	23.942	39	23.942	36	23.942	32	23.942	61	23.942	44	23.942	79	23.942	45	23.942	63	23.942	79	23.942	38	23.942	30	23.942	47	23.942	52	23.942	42	23.942	64	23.942	47	23.942	36	23.942	44	23.942	32	23.942	47
23.956	61	23.956	55	23.956	43	23.956	44	23.956	41	23.956	39	23.956	38	23.956	33	23.956	61	23.956	45	23.956	71	23.956	47	23.956	63	23.956	84	23.956	42	23.956	32	23.956	47	23.956	52	23.956	43	23.956	64	23.956	47	23.956	36	23.956	45	23.956	31	23.956	48
23.97	62	23.97	55	23.97	45	23.97	48	23.97	42	23.97	42	23.97	38	23.97	37	23.97	62	23.97	48	23.97	71	23.97	45	23.97	60	23.97	73	23.97	42	23.97	32	23.97	51	23.97	52	23.97	44	23.97	66	23.97	46	23.97	40	23.97	43	23.97	33	23.97	49
23.984	63	23.984	55	23.984	47	23.984	52	23.984	43	23.984	46	23.984	38	23.984	41	23.984	62	23.984	50	23.984	72	23.984	43	23.984	58	23.984	62	23.984	41	23.984	32	23.984	55	23.984	52	23.984	45	23.984	69	23.984	45	23.984	43	23.984	42	23.984	35	23.984	49
23.998	67	23.998	56	23.998	49	23.998	52	23.998	41	23.998	46	23.998	36	23.998	39	23.998	63	23.998	48	23.998	73	23.998	42	23.998	58	23.998	60	23.998	38	23.998	35	23.998	57	23.998	54	23.998	48	23.998	71	23.998	45	23.998	42	23.998	44	23.998	33	23.998	57
24.012	72	24.012	56	24.012	52	24.012	53	24.012	39	24.012	46	24.012	33	24.012	36	24.012	63	24.012	45	24.012	75	24.012	40	24.012	58	24.012	59	24.012	34	24.012	38	24.012	59	24.012	57	24.012	51	24.012	73	24.012	46	24.012	41	24.012	47	24.012	31	24.012	66
24.026	71	24.026	60	24.026	53	24.026	53	24.026	40	24.026	46	24.026	32	24.026	37	24.026	61	24.026	48	24.026	75	24.026	43	24.026	60	24.026	60	24.026	34	24.026	38	24.026	67	24.026	63	24.026	54	24.026	71	24.026	51	24.026	40	24.026	48	24.026	35	24.026	63
24.04	70	24.04	66	24.04	54	24.04	54	24.04	42	24.04	45	24.04	33	24.04	39	24.04	58	24.04	53	24.04	74	24.04	46	24.04	62	24.04	63	24.04	35	24.04	39	24.04	77	24.04	70	24.04	57	24.04	68	24.04	57	24.04	40	24.04	48	24.04	41	24.04	55
24.054	77	24.054	70	24.054	54	24.054	54	24.054	46	24.054	47	24.054	37	24.054	40	24.054	56	24.054	60	24.054	73	24.054	49	24.054	64	24.054	65	24.054	40	24.054	41	24.054	77	24.054	71	24.054	59	24.054	65	24.054	64	24.054	47	24.054	54	24.054	47	24.054	52
24.068	90	24.068	73	24.068	55	24.068	55	24.068	52	24.068	49	24.068	42	24.068	40	24.068	56	24.068	69	24.068	73	24.068	51	24.068	64	24.068	68	24.068	49	24.068	44	24.068	70	24.068	68	24.068	59	24.068	61	24.068	71	24.068	60	24.068	65	24.068	52	24.068	53
24.082	100	24.082	76	24.082	59	24.082	55	24.082	59	24.082	53	24.082	49	24.082	40	24.082	58	24.082	77	24.082	74	24.082	56	24.082	65	24.082	69	24.082	56	24.082	50	24.082	69	24.082	71	24.082	65	24.082	61	24.082	78	24.082	72	24.082	74	24.082	58	24.082	56
24.096	105	24.096	79	24.096	67	24.096	55	24.096	68	24.096	59	24.096	56	24.096	43	24.096	62	24.096	84	24.096	78	24.096	66	24.096	66	24.096	67	24.096	59	24.096	61	24.096	82	24.096	86	24.096	79	24.096	67	24.096	85	24.096	85	24.096	79	24.096	67	24.096	63
24.11	111	24.11	85	24.11	75	24.11	56	24.11	77	24.11	65	24.11	63	24.11	45	24.11	68	24.11	90	24.11	83	24.11	77	24.11	67	24.11	67	24.11	63	24.11	72	24.11	94	24.11	100	24.11	93	24.11	73	24.11	93	24.11	97	24.11	84	24.11	74	24.11	72
24.124	124	24.124	105	24.124	83	24.124	65	24.124	93	24.124	76	24.124	73	24.124	53	24.124	79	24.124	93	24.124	90	24.124	92	24.124	68	24.124	81	24.124	72	24.124	77	24.124	103	24.124	109	24.124	98	24.124	80	24.124	110	24.124	106	24.124	91	24.124	77	24.124	85
24.138	136	24.138	126	24.138	91	24.138	75	24.138	109	24.138	86	24.138	83	24.138	61	24.138	90	24.138	96	24.138	96	24.138	106	24.138	69	24.138	95	24.138	82	24.138	82	24.138	112	24.138	117	24.138	103	24.138	87	24.138	127	24.138	116	24.138	99	24.138	80	24.138	98
24.152	148	24.152	143	24.152	102	24.152	80	24.152	122	24.152	98	24.152	95	24.152	74	24.152	94	24.152	109	24.152	104	24.152	117	24.152	80	24.152	102	24.152	91	24.152	92	24.152	121	24.152	130	24.152	110	24.152	91	24.152	140	24.152	122	24.152	108	24.152	86	24.152	111
24.166	160	24.166	161	24.166	112	24.166	85	24.166	134	24.166	111	24.166	108	24.166	88	24.166	97	24.166	123	24.166	111	24.166	128	24.166	92	24.166	108	24.166	101	24.166	103	24.166	130	24.166	144	24.166	117	24.166	95	24.166	151	24.166	129	24.166	118	24.166	93	24.166	125
24.18	165	24.18	163	24.18	128	24.18	93	24.18	144	24.18	121	24.18	119	24.18	101	24.18	99	24.18	129	24.18	118	24.18	132	24.18	107	24.18	118	24.18	110	24.18	115	24.18	138	24.18	155	24.18	130	24.18	105	24.18	154	24.18	138	24.18	132	24.18	96	24.18	136
24.194	167	24.194	159	24.194	146	24.194	102	24.194	155	24.194	130	24.194	131	24.194	112	24.194	101	24.194	132	24.194	124	24.194	133	24.194	124	24.194	129	24.194	118	24.194	127	24.194	146	24.194	166	24.194	144	24.194	117	24.194	153	24.194	149	24.194	148	24.194	98	24.194	146
24.208	163	24.208	157	24.208	157	24.208	112	24.208	164	24.208	138	24.208	142	24.208	119	24.208	103	24.208	133	24.208	132	24.208	131	24.208	136	24.208	141	24.208	126	24.208	136	24.208	154	24.208	169	24.208	153	24.208	125	24.208	145	24.208	150	24.208	154	24.208	100	24.208	155
24.222	154	24.222	155	24.222	161	24.222	125	24.222	172	24.222	145	24.222	154	24.222	120	24.222	105	24.222	131	24.222	142	24.222	127	24.222	143	24.222	155	24.222	131	24.222	142	24.222	160	24.222	164	24.222	156	24.222	131	24.222	132	24.222	142	24.222	150	24.222	101	24.222	163
24.236	143	24.236	151	24.236	160	24.236	134	24.236	175	24.236	147	24.236	160	24.236	121	24.236	103	24.236	129	24.236	148	24.236	120	24.236	144	24.236	161	24.236	137	24.236	144	24.236	161	24.236	156	24.236	154	24.236	131	24.236	119	24.236	130	24.236	143	24.236	101	24.236	165
24.25	131	24.25	143	24.25	147	24.25	137	24.25	164	24.25	136	24.25	152	24.25	121	24.25	94	24.25	129	24.25	143	24.25	112	24.25	134	24.25	152	24.25	142	24.25	139	24.25	146	24.25	140	24.25	141	24.25	121	24.25	106	24.25	109	24.25	129	24.25	97	24.25	150
24.264	118	24.264	133	24.264	134	24.264	138	24.264	152	24.264	125	24.264	144	24.264	120	24.264	85	24.264	127	24.264	137	24.264	103	24.264	125	24.264	142	24.264	146	24.264	132	24.264	131	24.264	124	24.264	127	24.264	110	24.264	94	24.264	89	24.264	114	24.264	92	24.264	135
24.278	104	24.278	120	24.278	124	24.278	133	24.278	133	24.278	108	24.278	132	24.278	120	24.278	77	24.278	116	24.278	122	24.278	95	24.278	121	24.278	121	24.278	130	24.278	117	24.278	110	24.278	107	24.278	112	24.278	102	24.278	81	24.278	75	24.278	97	24.278	86	24.278	113
24.292	89	24.292	106	24.292	114	24.292	128	24.292	115	24.292	92	24.292	120	24.292	120	24.292	69	24.292	105	24.292	106	24.292	88	24.292	117	24.292	100	24.292	114	24.292	102	24.292	89	24.292	90	24.292	96	24.292	94	24.292	68	24.292	62	24.292	80	24.292	79	24.292	92
24.306	83	24.306	92	24.306	106	24.306	118	24.306	100	24.306	80	24.306	105	24.306	111	24.306	63	24.306	90	24.306	93	24.306	77	24.306	111	24.306	89	24.306	100	24.306	90	24.306	81	24.306	75	24.306	87	24.306	89	24.306	58	24.306	60	24.306	71	24.306	72	24.306	79
24.32	78	24.32	78	24.32	97	24.32	108	24.32	85	24.32	69	24.32	91	24.32	101	24.32	58	24.32	73	24.32	81	24.32	67	24.32	105	24.32	81	24.32	86	24.32	79	24.32	75	24.32	61	24.32	79	24.32	85	24.32	48	24.32	59	24.32	63	24.32	65	24.32	68
24.334	70	24.334	69	24.334	83	24.334	99	24.334	75	24.334	63	24.334	76	24.334	88	24.334	59	24.334	68	24.334	75	24.334	59	24.334	94	24.334	72	24.334	77	24.334	70	24.334	70	24.334	56	24.334	73	24.334	81	24.334	42	24.334	57	24.334	56	24.334	59	24.334	63
24.348	62	24.348	61	24.348	66	24.348	90	24.348	69	24.348	60	24.348	62	24.348	75	24.348	62	24.348	68	24.348	72	24.348	52	24.348	80	24.348	62	24.348	71	24.348	62	24.348	66	24.348	56	24.348	68	24.348	77	24.348	38	24.348	53	24.348	49	24.348	54	24.348	63
24.362	56	24.362	56	24.362	54	24.362	82	24.362	63	24.362	56	24.362	51	24.362	63	24.362	65	24.362	67	24.362	68	24.362	49	24.362	69	24.362	53	24.362	64	24.362	55	24.362	59	24.362	57	24.362	63	24.362	73	24.362	37	24.362	48	24.362	43	24.362	50	24.362	61
24.376	51	24.376	54	24.376	49	24.376	74	24.376	59	24.376	54	24.376	45	24.376	56	24.376	67	24.376	64	24.376	63	24.376	52	24.376	62	24.376	45	24.376	57	24.376	50	24.376	50	24.376	59	24.376	57	24.376	71	24.376	39	24.376	41	24.376	37	24.376	48	24.376	58
24.39	48	24.39	53	24.39	46	24.39	66	24.39	55	24.39	51	24.39	41	24.39	50	24.39	67	24.39	61	24.39	58	24.39	54	24.39	56	24.39	39	24.39	50	24.39	45	24.39	45	24.39	60	24.39	52	24.39	70	24.39	40	24.39	35	24.39	33	24.39	46	24.39	56
24.404	50	24.404	56	24.404	50	24.404	58	24.404	52	24.404	51	24.404	43	24.404	49	24.404	62	24.404	52	24.404	56	24.404	56	24.404	57	24.404	44	24.404	41	24.404	40	24.404	51	24.404	57	24.404	46	24.404	75	24.404	38	24.404	36	24.404	37	24.404	44	24.404	57
24.418	53	24.418	58	24.418	54	24.418	50	24.418	48	24.418	51	24.418	45	24.418	47	24.418	58	24.418	44	24.418	53	24.418	58	24.418	58	24.418	48	24.418	32	24.418	35	24.418	58	24.418	55	24.418	41	24.418	79	24.418	37	24.418	36	24.418	40	24.418	43	24.418	59
24.432	54	24.432	65	24.432	52	24.432	47	24.432	44	24.432	53	24.432	48	24.432	43	24.432	57	24.432	42	24.432	55	24.432	56	24.432	56	24.432	56	24.432	31	24.432	34	24.432	66	24.432	59	24.432	41	24.432	75	24.432	43	24.432	39	24.432	45	24.432	39	24.432	62
24.446	55	24.446	71	24.446	49	24.446	44	24.446	40	24.446	54	24.446	50	24.446	39	24.446	57	24.446	41	24.446	58	24.446	54	24.446	54	24.446	63	24.446	29	24.446	33	24.446	74	24.446	62	24.446	42	24.446	70	24.446	49	24.446	42	24.446	50	24.446	35	24.446	66
24.46	57	24.46	68	24.46	47	24.46	42	24.46	38	24.46	50	24.46	52	24.46	34	24.46	57	24.46	46	24.46	62	24.46	54	24.46	58	24.46	59	24.46	29	24.46	34	24.46	72	24.46	59	24.46	48	24.46	69	24.46	51	24.46	42	24.46	50	24.46	31	24.46	60
24.474	59	24.474	63	24.474	45	24.474	41	24.474	37	24.474	45	24.474	53	24.474	29	24.474	58	24.474	53	24.474	66	24.474	55	24.474	63	24.474	52	24.474	30	24.474	36	24.474	67	24.474	55	24.474	56	24.474	69	24.474	52	24.474	41	24.474	50	24.474	27	24.474	53
24.488	58	24.488	61	24.488	48	24.488	44	24.488	39	24.488	42	24.488	53	24.488	30	24.488	58	24.488	53	24.488	66	24.488	51	24.488	62	24.488	49	24.488	33	24.488	38	24.488	64	24.488	53	24.488	58	24.488	67	24.488	53	24.488	40	24.488	48	24.488	27	24.488	49
24.502	55	24.502	59	24.502	53	24.502	51	24.502	43	24.502	41	24.502	51	24.502	36	24.502	57	24.502	51	24.502	62	24.502	44	24.502	59	24.502	50	24.502	38	24.502	40	24.502	62	24.502	53	24.502	56	24.502	64	24.502	54	24.502	40	24.502	46	24.502	29	24.502	47
24.516	53	24.516	58	24.516	57	24.516	55	24.516	45	24.516	40	24.516	49	24.516	39	24.516	56	24.516	48	24.516	58	24.516	38	24.516	56	24.516	50	24.516	40	24.516	39	24.516	61	24.516	53	24.516	54	24.516	61	24.516	54	24.516	41	24.516	44	24.516	30	24.516	45
24.53	52	24.53	57	24.53	57	24.53	55	24.53	42	24.53	40	24.53	47	24.53	36	24.53	56	24.53	45	24.53	55	24.53	34	24.53	55	24.53	47	24.53	38	24.53	35	24.53	60	24.53	53	24.53	53	24.53	59	24.53	53	24.53	42	24.53	44	24.53	29	24.53	44
24.544	51	24.544	56	24.544	56	24.544	56	24.544	39	24.544	40	24.544	45	24.544	34	24.544	55	24.544	43	24.544	53	24.544	32	24.544	55	24.544	44	24.544	36	24.544	31	24.544	59	24.544	54	24.544	52	24.544	58	24.544	52	24.544	43	24.544	44	24.544	27	24.544	42
24.558	51	24.558	58	24.558	56	24.558	59	24.558	39	24.558	39	24.558	43	24.558	34	24.558	57	24.558	43	24.558	52	24.558	36	24.558	58	24.558	43	24.558	38	24.558	31	24.558	57	24.558	55	24.558	50	24.558	61	24.558	49	24.558	42	24.558	46	24.558	27	24.558	39
24.572	52	24.572	59	24.572	55	24.572	63	24.572	39	24.572	39	24.572	42	24.572	34	24.572	58	24.572	43	24.572	51	24.572	40	24.572	60	24.572	43	24.572	40	24.572	31	24.572	54	24.572	56	24.572	47	24.572	64	24.572	46	24.572	41	24.572	48	24.572	27	24.572	35
24.586	51	24.586	60	24.586	54	24.586	59	24.586	38	24.586	39	24.586	38	24.586	36	24.586	58	24.586	45	24.586	51	24.586	40	24.586	63	24.586	45	24.586	40	24.586	34	24.586	52	24.586	55	24.586	47	24.586	62	24.586	45	24.586	41	24.586	50	24.586	29	24.586	38
24.6	51	24.6	61	24.6	52	24.6	56	24.6	38	24.6	39	24.6	34	24.6	37	24.6	57	24.6	47	24.6	52	24.6	40	24.6	65	24.6	48	24.6	40	24.6	37	24.6	50	24.6	54	24.6	46	24.6	61	24.6	43	24.6	40	24.6	52	24.6	31	24.6	40
24.614	53	24.614	62	24.614	52	24.614	53	24.614	39	24.614	39	24.614	32	24.614	38	24.614	58	24.614	49	24.614	53	24.614	40	24.614	63	24.614	48	24.614	36	24.614	38	24.614	49	24.614	56	24.614	49	24.614	60	24.614	43	24.614	40	24.614	52	24.614	32	24.614	41
24.628	55	24.628	63	24.628	51	24.628	50	24.628	41	24.628	39	24.628	31	24.628	39	24.628	59	24.628	51	24.628	54	24.628	41	24.628	59	24.628	48	24.628	30	24.628	38	24.628	48	24.628	58	24.628	52	24.628	60	24.628	43	24.628	40	24.628	51	24.628	32	24.628	42
24.642	56	24.642	64	24.642	51	24.642	50	24.642	46	24.642	40	24.642	31	24.642	38	24.642	61	24.642	51	24.642	54	24.642	41	24.642	57	24.642	47	24.642	28	24.642	37	24.642	48	24.642	59	24.642	55	24.642	62	24.642	43	24.642	38	24.642	49	24.642	32	24.642	43
24.656	55	24.656	65	24.656	51	24.656	52	24.656	53	24.656	42	24.656	33	24.656	35	24.656	62	24.656	51	24.656	54	24.656	43	24.656	56	24.656	47	24.656	28	24.656	35	24.656	50	24.656	59	24.656	56	24.656	66	24.656	44	24.656	37	24.656	45	24.656	32	24.656	44
24.67	55	24.67	66	24.67	52	24.67	54	24.67	58	24.67	44	24.67	35	24.67	33	24.67	62	24.67	50	24.67	53	24.67	44	24.67	56	24.67	47	24.67	29	24.67	34	24.67	52	24.67	59	24.67	57	24.67	68	24.67	46	24.67	36	24.67	41	24.67	36	24.67	44
24.684	59	24.684	66	24.684	54	24.684	55	24.684	58	24.684	46	24.684	34	24.684	35	24.684	62	24.684	50	24.684	53	24.684	43	24.684	60	24.684	50	24.684	32	24.684	35	24.684	53	24.684	61	24.684	54	24.684	67	24.684	49	24.684	38	24.684	38	24.684	47	24.684	46
24.698	62	24.698	66	24.698	56	24.698	56	24.698	58	24.698	47	24.698	34	24.698	37	24.698	61	24.698	49	24.698	53	24.698	43	24.698	63	24.698	53	24.698	35	24.698	37	24.698	54	24.698	64	24.698	51	24.698	65	24.698	52	24.698	41	24.698	36	24.698	57	24.698	48
24.712	65	24.712	67	24.712	59	24.712	62	24.712	57	24.712	46	24.712	36	24.712	40	24.712	64	24.712	52	24.712	57	24.712	42	24.712	64	24.712	55	24.712	39	24.712	39	24.712	53	24.712	71	24.712	53	24.712	67	24.712	56	24.712	45	24.712	38	24.712	63	24.712	50
24.726	68	24.726	67	24.726	62	24.726	68	24.726	56	24.726	45	24.726	37	24.726	43	24.726	66	24.726	54	24.726	61	24.726	41	24.726	65	24.726	57	24.726	44	24.726	42	24.726	51	24.726	77	24.726	55	24.726	69	24.726	60	24.726	49	24.726	39	24.726	69	24.726	53
24.74	73	24.74	70	24.74	69	24.74	69	24.74	61	24.74	45	24.74	41	24.74	49	24.74	65	24.74	57	24.74	60	24.74	45	24.74	66	24.74	57	24.74	46	24.74	41	24.74	53	24.74	76	24.74	65	24.74	71	24.74	67	24.74	57	24.74	44	24.74	69	24.74	59
24.754	79	24.754	73	24.754	76	24.754	69	24.754	66	24.754	45	24.754	45	24.754	54	24.754	63	24.754	61	24.754	58	24.754	50	24.754	66	24.754	58	24.754	48	24.754	41	24.754	55	24.754	74	24.754	75	24.754	72	24.754	73	24.754	65	24.754	48	24.754	68	24.754	66
24.768	84	24.768	73	24.768	81	24.768	69	24.768	68	24.768	51	24.768	45	24.768	53	24.768	67	24.768	62	24.768	60	24.768	56	24.768	68	24.768	61	24.768	53	24.768	44	24.768	63	24.768	72	24.768	76	24.768	73	24.768	75	24.768	67	24.768	49	24.768	68	24.768	72
24.782	88	24.782	72	24.782	84	24.782	69	24.782	68	24.782	60	24.782	44	24.782	48	24.782	74	24.782	63	24.782	63	24.782	62	24.782	70	24.782	66	24.782	59	24.782	50	24.782	73	24.782	70	24.782	72	24.782	72	24.782	76	24.782	66	24.782	49	24.782	69	24.782	77
24.796	90	24.796	71	24.796	86	24.796	69	24.796	66	24.796	66	24.796	44	24.796	48	24.796	78	24.796	64	24.796	69	24.796	67	24.796	72	24.796	67	24.796	62	24.796	55	24.796	81	24.796	71	24.796	70	24.796	77	24.796	79	24.796	68	24.796	49	24.796	68	24.796	79
24.81	89	24.81	72	24.81	87	24.81	70	24.81	62	24.81	69	24.81	45	24.81	52	24.81	78	24.81	64	24.81	77	24.81	69	24.81	74	24.81	64	24.81	61	24.81	59	24.81	85	24.81	74	24.81	70	24.81	90	24.81	86	24.81	72	24.81	47	24.81	65	24.81	78
24.824	90	24.824	75	24.824	87	24.824	72	24.824	61	24.824	71	24.824	47	24.824	55	24.824	77	24.824	67	24.824	84	24.824	68	24.824	76	24.824	64	24.824	61	24.824	62	24.824	89	24.824	77	24.824	72	24.824	99	24.824	89	24.824	75	24.824	48	24.824	63	24.824	77
24.838	92	24.838	87	24.838	86	24.838	79	24.838	66	24.838	67	24.838	54	24.838	54	24.838	73	24.838	74	24.838	88	24.838	60	24.838	78	24.838	75	24.838	63	24.838	62	24.838	92	24.838	79	24.838	78	24.838	97	24.838	83	24.838	71	24.838	58	24.838	64	24.838	79
24.852	95	24.852	98	24.852	84	24.852	86	24.852	71	24.852	64	24.852	60	24.852	52	24.852	69	24.852	81	24.852	92	24.852	52	24.852	80	24.852	84	24.852	65	24.852	62	24.852	94	24.852	80	24.852	84	24.852	95	24.852	77	24.852	68	24.852	68	24.852	65	24.852	81
24.866	93	24.866	101	24.866	85	24.866	87	24.866	69	24.866	67	24.866	62	24.866	48	24.866	68	24.866	78	24.866	91	24.866	62	24.866	85	24.866	78	24.866	64	24.866	65	24.866	92	24.866	75	24.866	82	24.866	93	24.866	79	24.866	67	24.866	71	24.866	61	24.866	86
24.88	92	24.88	103	24.88	86	24.88	89	24.88	68	24.88	70	24.88	64	24.88	45	24.88	66	24.88	75	24.88	90	24.88	71	24.88	90	24.88	72	24.88	62	24.88	67	24.88	90	24.88	69	24.88	80	24.88	92	24.88	81	24.88	65	24.88	74	24.88	56	24.88	91
24.894	91	24.894	98	24.894	83	24.894	89	24.894	69	24.894	71	24.894	60	24.894	53	24.894	70	24.894	75	24.894	89	24.894	71	24.894	97	24.894	73	24.894	65	24.894	66	24.894	88	24.894	69	24.894	71	24.894	86	24.894	73	24.894	65	24.894	71	24.894	49	24.894	89
24.908	89	24.908	91	24.908	79	24.908	88	24.908	71	24.908	71	24.908	53	24.908	63	24.908	75	24.908	74	24.908	89	24.908	70	24.908	104	24.908	75	24.908	68	24.908	63	24.908	85	24.908	69	24.908	61	24.908	80	24.908	63	24.908	66	24.908	66	24.908	41	24.908	84
24.922	82	24.922	87	24.922	73	24.922	87	24.922	70	24.922	70	24.922	54	24.922	67	24.922	73	24.922	69	24.922	84	24.922	71	24.922	100	24.922	76	24.922	64	24.922	62	24.922	78	24.922	69	24.922	59	24.922	80	24.922	59	24.922	60	24.922	61	24.922	37	24.922	76
24.936	70	24.936	83	24.936	65	24.936	86	24.936	69	24.936	67	24.936	59	24.936	69	24.936	69	24.936	61	24.936	77	24.936	72	24.936	88	24.936	75	24.936	55	24.936	60	24.936	69	24.936	69	24.936	62	24.936	83	24.936	58	24.936	50	24.936	56	24.936	35	24.936	66
24.95	62	24.95	80	24.95	64	24.95	82	24.95	64	24.95	64	24.95	59	24.95	68	24.95	66	24.95	56	24.95	69	24.95	70	24.95	82	24.95	75	24.95	48	24.95	57	24.95	62	24.95	67	24.95	62	24.95	83	24.95	55	24.95	46	24.95	54	24.95	35	24.95	60
24.964	60	24.964	78	24.964	71	24.964	74	24.964	53	24.964	58	24.964	54	24.964	61	24.964	65	24.964	54	24.964	62	24.964	61	24.964	85	24.964	74	24.964	41	24.964	52	24.964	59	24.964	64	24.964	58	24.964	79	24.964	48	24.964	48	24.964	56	24.964	37	24.964	60
24.978	59	24.978	77	24.978	77	24.978	67	24.978	45	24.978	53	24.978	50	24.978	56	24.978	63	24.978	54	24.978	58	24.978	54	24.978	86	24.978	72	24.978	37	24.978	47	24.978	57	24.978	61	24.978	54	24.978	75	24.978	45	24.978	52	24.978	58	24.978	40	24.978	60
24.992	59	24.992	76	24.992	76	24.992	68	24.992	44	24.992	54	24.992	51	24.992	53	24.992	58	24.992	56	24.992	61	24.992	52	24.992	76	24.992	65	24.992	40	24.992	49	24.992	55	24.992	61	24.992	51	24.992	76	24.992	51	24.992	59	24.992	57	24.992	44	24.992	57
25.006	58	25.006	75	25.006	75	25.006	69	25.006	42	25.006	54	25.006	53	25.006	51	25.006	53	25.006	58	25.006	64	25.006	50	25.006	65	25.006	58	25.006	43	25.006	50	25.006	54	25.006	61	25.006	47	25.006	76	25.006	58	25.006	66	25.006	57	25.006	48	25.006	55
25.02	59	25.02	70	25.02	76	25.02	68	25.02	44	25.02	55	25.02	51	25.02	52	25.02	57	25.02	56	25.02	59	25.02	50	25.02	68	25.02	58	25.02	49	25.02	43	25.02	53	25.02	57	25.02	48	25.02	78	25.02	61	25.02	59	25.02	51	25.02	51	25.02	53
25.034	59	25.034	65	25.034	77	25.034	67	25.034	47	25.034	55	25.034	49	25.034	53	25.034	61	25.034	54	25.034	55	25.034	50	25.034	72	25.034	57	25.034	54	25.034	37	25.034	52	25.034	53	25.034	48	25.034	79	25.034	65	25.034	52	25.034	46	25.034	53	25.034	51
25.048	58	25.048	68	25.048	74	25.048	64	25.048	45	25.048	50	25.048	48	25.048	51	25.048	63	25.048	53	25.048	57	25.048	49	25.048	69	25.048	57	25.048	50	25.048	38	25.048	53	25.048	54	25.048	51	25.048	87	25.048	60	25.048	49	25.048	46	25.048	51	25.048	50
25.062	57	25.062	72	25.062	70	25.062	61	25.062	42	25.062	44	25.062	48	25.062	47	25.062	64	25.062	52	25.062	61	25.062	47	25.062	64	25.062	57	25.062	43	25.062	41	25.062	54	25.062	57	25.062	54	25.062	96	25.062	53	25.062	48	25.062	47	25.062	48	25.062	50
25.076	58	25.076	73	25.076	65	25.076	59	25.076	41	25.076	41	25.076	49	25.076	44	25.076	62	25.076	53	25.076	60	25.076	48	25.076	64	25.076	55	25.076	39	25.076	43	25.076	56	25.076	57	25.076	56	25.076	93	25.076	50	25.076	47	25.076	47	25.076	46	25.076	50
25.09	61	25.09	72	25.09	59	25.09	57	25.09	41	25.09	39	25.09	52	25.09	41	25.09	57	25.09	54	25.09	54	25.09	50	25.09	69	25.09	54	25.09	37	25.09	43	25.09	58	25.09	55	25.09	58	25.09	78	25.09	52	25.09	48	25.09	47	25.09	45	25.09	51
25.104	62	25.104	69	25.104	57	25.104	55	25.104	42	25.104	41	25.104	53	25.104	39	25.104	54	25.104	54	25.104	52	25.104	55	25.104	71	25.104	53	25.104	38	25.104	43	25.104	60	25.104	54	25.104	57	25.104	69	25.104	54	25.104	49	25.104	46	25.104	43	25.104	52
25.118	61	25.118	63	25.118	62	25.118	54	25.118	45	25.118	49	25.118	48	25.118	40	25.118	56	25.118	51	25.118	61	25.118	63	25.118	68	25.118	53	25.118	45	25.118	44	25.118	61	25.118	55	25.118	49	25.118	71	25.118	58	25.118	47	25.118	45	25.118	39	25.118	54
25.132	60	25.132	58	25.132	66	25.132	54	25.132	48	25.132	56	25.132	45	25.132	41	25.132	59	25.132	49	25.132	68	25.132	69	25.132	66	25.132	54	25.132	50	25.132	45	25.132	61	25.132	58	25.132	43	25.132	74	25.132	61	25.132	45	25.132	44	25.132	36	25.132	55
25.146	58	25.146	61	25.146	62	25.146	58	25.146	50	25.146	52	25.146	48	25.146	47	25.146	68	25.146	49	25.146	66	25.146	60	25.146	72	25.146	53	25.146	44	25.146	44	25.146	57	25.146	65	25.146	47	25.146	78	25.146	58	25.146	46	25.146	44	25.146	37	25.146	50
25.16	55	25.16	65	25.16	59	25.16	61	25.16	51	25.16	47	25.16	50	25.16	53	25.16	77	25.16	49	25.16	64	25.16	51	25.16	78	25.16	52	25.16	37	25.16	42	25.16	52	25.16	71	25.16	51	25.16	83	25.16	54	25.16	46	25.16	44	25.16	38	25.16	45
25.174	61	25.174	65	25.174	58	25.174	67	25.174	56	25.174	45	25.174	48	25.174	57	25.174	68	25.174	48	25.174	59	25.174	49	25.174	69	25.174	52	25.174	35	25.174	41	25.174	53	25.174	65	25.174	52	25.174	79	25.174	52	25.174	47	25.174	46	25.174	36	25.174	44
25.188	68	25.188	64	25.188	57	25.188	72	25.188	60	25.188	42	25.188	45	25.188	61	25.188	58	25.188	47	25.188	54	25.188	46	25.188	59	25.188	52	25.188	33	25.188	40	25.188	54	25.188	57	25.188	53	25.188	75	25.188	51	25.188	49	25.188	49	25.188	33	25.188	45
25.202	66	25.202	64	25.202	55	25.202	67	25.202	56	25.202	42	25.202	46	25.202	61	25.202	58	25.202	48	25.202	53	25.202	50	25.202	61	25.202	53	25.202	33	25.202	36	25.202	57	25.202	54	25.202	53	25.202	71	25.202	49	25.202	48	25.202	52	25.202	35	25.202	46
25.216	60	25.216	65	25.216	54	25.216	57	25.216	48	25.216	43	25.216	48	25.216	61	25.216	62	25.216	48	25.216	54	25.216	57	25.216	67	25.216	54	25.216	33	25.216	31	25.216	59	25.216	52	25.216	54	25.216	67	25.216	48	25.216	47	25.216	56	25.216	37	25.216	48
25.23	59	25.23	66	25.23	51	25.23	55	25.23	47	25.23	46	25.23	50	25.23	61	25.23	62	25.23	49	25.23	54	25.23	57	25.23	71	25.23	56	25.23	35	25.23	29	25.23	62	25.23	52	25.23	52	25.23	66	25.23	50	25.23	45	25.23	56	25.23	39	25.23	48
25.244	62	25.244	67	25.244	46	25.244	62	25.244	52	25.244	52	25.244	51	25.244	61	25.244	56	25.244	51	25.244	55	25.244	50	25.244	72	25.244	58	25.244	40	25.244	30	25.244	66	25.244	53	25.244	47	25.244	67	25.244	55	25.244	43	25.244	51	25.244	38	25.244	47
25.258	63	25.258	67	25.258	44	25.258	66	25.258	56	25.258	55	25.258	53	25.258	62	25.258	52	25.258	53	25.258	55	25.258	47	25.258	71	25.258	59	25.258	43	25.258	31	25.258	68	25.258	54	25.258	45	25.258	68	25.258	59	25.258	43	25.258	47	25.258	38	25.258	46
25.272	61	25.272	64	25.272	50	25.272	65	25.272	57	25.272	50	25.272	55	25.272	61	25.272	53	25.272	58	25.272	56	25.272	49	25.272	64	25.272	58	25.272	41	25.272	34	25.272	64	25.272	54	25.272	49	25.272	69	25.272	58	25.272	48	25.272	44	25.272	38	25.272	50
25.286	59	25.286	61	25.286	55	25.286	64	25.286	58	25.286	45	25.286	57	25.286	61	25.286	55	25.286	63	25.286	56	25.286	51	25.286	59	25.286	57	25.286	39	25.286	37	25.286	61	25.286	54	25.286	54	25.286	70	25.286	56	25.286	52	25.286	42	25.286	38	25.286	53
25.3	69	25.3	56	25.3	58	25.3	64	25.3	58	25.3	48	25.3	61	25.3	55	25.3	58	25.3	59	25.3	56	25.3	48	25.3	61	25.3	56	25.3	40	25.3	34	25.3	65	25.3	63	25.3	51	25.3	71	25.3	58	25.3	54	25.3	51	25.3	37	25.3	51
25.314	79	25.314	52	25.314	60	25.314	64	25.314	57	25.314	51	25.314	65	25.314	49	25.314	60	25.314	54	25.314	56	25.314	46	25.314	64	25.314	54	25.314	40	25.314	30	25.314	69	25.314	72	25.314	49	25.314	72	25.314	59	25.314	56	25.314	60	25.314	37	25.314	48
25.328	75	25.328	57	25.328	57	25.328	62	25.328	57	25.328	53	25.328	64	25.328	54	25.328	62	25.328	57	25.328	57	25.328	42	25.328	68	25.328	56	25.328	44	25.328	34	25.328	69	25.328	77	25.328	51	25.328	67	25.328	67	25.328	57	25.328	62	25.328	40	25.328	49
25.342	68	25.342	63	25.342	52	25.342	58	25.342	56	25.342	55	25.342	61	25.342	60	25.342	63	25.342	62	25.342	58	25.342	39	25.342	71	25.342	58	25.342	49	25.342	38	25.342	69	25.342	81	25.342	53	25.342	62	25.342	75	25.342	58	25.342	64	25.342	44	25.342	50
25.356	67	25.356	70	25.356	57	25.356	59	25.356	57	25.356	54	25.356	62	25.356	61	25.356	66	25.356	63	25.356	59	25.356	40	25.356	71	25.356	59	25.356	49	25.356	47	25.356	72	25.356	84	25.356	57	25.356	62	25.356	81	25.356	62	25.356	61	25.356	46	25.356	57
25.37	69	25.37	76	25.37	66	25.37	61	25.37	59	25.37	51	25.37	65	25.37	59	25.37	70	25.37	62	25.37	59	25.37	45	25.37	67	25.37	61	25.37	47	25.37	57	25.37	76	25.37	86	25.37	62	25.37	66	25.37	85	25.37	69	25.37	57	25.37	47	25.37	66
25.384	74	25.384	78	25.384	73	25.384	66	25.384	61	25.384	51	25.384	65	25.384	59	25.384	76	25.384	64	25.384	61	25.384	52	25.384	66	25.384	63	25.384	47	25.384	66	25.384	79	25.384	90	25.384	66	25.384	69	25.384	88	25.384	76	25.384	58	25.384	50	25.384	74
25.398	86	25.398	73	25.398	77	25.398	73	25.398	62	25.398	54	25.398	62	25.398	62	25.398	85	25.398	70	25.398	66	25.398	66	25.398	70	25.398	64	25.398	51	25.398	71	25.398	81	25.398	99	25.398	69	25.398	71	25.398	88	25.398	85	25.398	65	25.398	58	25.398	78
25.412	96	25.412	70	25.412	80	25.412	80	25.412	65	25.412	58	25.412	59	25.412	66	25.412	93	25.412	75	25.412	71	25.412	77	25.412	76	25.412	66	25.412	56	25.412	76	25.412	83	25.412	107	25.412	72	25.412	72	25.412	91	25.412	93	25.412	72	25.412	65	25.412	83
25.426	101	25.426	76	25.426	76	25.426	83	25.426	72	25.426	63	25.426	64	25.426	77	25.426	98	25.426	78	25.426	77	25.426	80	25.426	89	25.426	70	25.426	70	25.426	77	25.426	88	25.426	114	25.426	81	25.426	70	25.426	100	25.426	102	25.426	81	25.426	72	25.426	90
25.44	107	25.44	82	25.44	73	25.44	86	25.44	78	25.44	67	25.44	69	25.44	87	25.44	102	25.44	81	25.44	83	25.44	84	25.44	103	25.44	75	25.44	83	25.44	78	25.44	92	25.44	122	25.44	90	25.44	68	25.44	109	25.44	111	25.44	89	25.44	79	25.44	98
25.454	108	25.454	91	25.454	79	25.454	89	25.454	77	25.454	77	25.454	73	25.454	96	25.454	116	25.454	85	25.454	92	25.454	89	25.454	101	25.454	83	25.454	83	25.454	86	25.454	102	25.454	127	25.454	100	25.454	76	25.454	121	25.454	113	25.454	97	25.454	89	25.454	105
25.468	109	25.468	101	25.468	86	25.468	93	25.468	76	25.468	88	25.468	77	25.468	104	25.468	129	25.468	89	25.468	101	25.468	94	25.468	99	25.468	91	25.468	82	25.468	94	25.468	111	25.468	132	25.468	110	25.468	85	25.468	133	25.468	114	25.468	104	25.468	98	25.468	112
25.482	125	25.482	108	25.482	92	25.482	100	25.482	84	25.482	99	25.482	83	25.482	109	25.482	140	25.482	100	25.482	106	25.482	105	25.482	104	25.482	101	25.482	89	25.482	105	25.482	119	25.482	130	25.482	118	25.482	93	25.482	142	25.482	123	25.482	103	25.482	102	25.482	123
25.496	145	25.496	114	25.496	97	25.496	109	25.496	96	25.496	110	25.496	89	25.496	112	25.496	151	25.496	112	25.496	109	25.496	117	25.496	112	25.496	111	25.496	99	25.496	116	25.496	127	25.496	126	25.496	125	25.496	102	25.496	150	25.496	134	25.496	98	25.496	104	25.496	134
25.51	164	25.51	126	25.51	103	25.51	121	25.51	111	25.51	123	25.51	100	25.51	116	25.51	164	25.51	129	25.51	121	25.51	135	25.51	121	25.51	122	25.51	107	25.51	122	25.51	150	25.51	135	25.51	135	25.51	109	25.51	163	25.51	152	25.51	107	25.51	109	25.51	148
25.524	180	25.524	141	25.524	109	25.524	136	25.524	130	25.524	137	25.524	114	25.524	121	25.524	179	25.524	149	25.524	138	25.524	157	25.524	131	25.524	132	25.524	113	25.524	123	25.524	185	25.524	154	25.524	149	25.524	114	25.524	180	25.524	175	25.524	126	25.524	116	25.524	163
25.538	201	25.538	157	25.538	121	25.538	146	25.538	151	25.538	153	25.538	129	25.538	129	25.538	196	25.538	168	25.538	152	25.538	175	25.538	141	25.538	148	25.538	121	25.538	127	25.538	215	25.538	181	25.538	163	25.538	122	25.538	203	25.538	195	25.538	144	25.538	127	25.538	182
25.552	233	25.552	178	25.552	146	25.552	147	25.552	177	25.552	170	25.552	146	25.552	141	25.552	215	25.552	183	25.552	160	25.552	185	25.552	149	25.552	173	25.552	135	25.552	140	25.552	233	25.552	221	25.552	177	25.552	135	25.552	235	25.552	210	25.552	162	25.552	146	25.552	208
25.566	267	25.566	199	25.566	172	25.566	150	25.566	203	25.566	189	25.566	163	25.566	155	25.566	236	25.566	198	25.566	168	25.566	196	25.566	157	25.566	197	25.566	150	25.566	153	25.566	252	25.566	261	25.566	193	25.566	149	25.566	269	25.566	229	25.566	181	25.566	167	25.566	234
25.58	314	25.58	225	25.58	202	25.58	166	25.58	231	25.58	217	25.58	183	25.58	176	25.58	271	25.58	222	25.58	185	25.58	213	25.58	167	25.58	215	25.58	175	25.58	175	25.58	275	25.58	295	25.58	222	25.58	173	25.58	315	25.58	277	25.58	205	25.58	207	25.58	254
25.594	362	25.594	252	25.594	233	25.594	182	25.594	259	25.594	246	25.594	202	25.594	197	25.594	306	25.594	246	25.594	203	25.594	230	25.594	177	25.594	234	25.594	199	25.594	197	25.594	297	25.594	329	25.594	252	25.594	198	25.594	360	25.594	324	25.594	229	25.594	247	25.594	274
25.608	436	25.608	301	25.608	263	25.608	210	25.608	301	25.608	287	25.608	235	25.608	218	25.608	361	25.608	289	25.608	233	25.608	287	25.608	202	25.608	266	25.608	239	25.608	231	25.608	340	25.608	371	25.608	293	25.608	225	25.608	428	25.608	389	25.608	270	25.608	286	25.608	327
25.622	513	25.622	353	25.622	293	25.622	239	25.622	343	25.622	329	25.622	269	25.622	239	25.622	419	25.622	334	25.622	265	25.622	348	25.622	228	25.622	301	25.622	280	25.622	266	25.622	385	25.622	414	25.622	336	25.622	253	25.622	497	25.622	456	25.622	311	25.622	326	25.622	384
25.636	619	25.636	422	25.636	337	25.636	274	25.636	395	25.636	387	25.636	313	25.636	267	25.636	462	25.636	396	25.636	313	25.636	414	25.636	261	25.636	350	25.636	322	25.636	318	25.636	450	25.636	497	25.636	407	25.636	288	25.636	599	25.636	554	25.636	376	25.636	379	25.636	466
25.65	737	25.65	499	25.65	389	25.65	311	25.65	450	25.65	452	25.65	362	25.65	299	25.65	498	25.65	466	25.65	368	25.65	482	25.65	298	25.65	407	25.65	364	25.65	377	25.65	524	25.65	596	25.65	491	25.65	325	25.65	716	25.65	666	25.65	451	25.65	439	25.65	560
25.664	873	25.664	598	25.664	464	25.664	360	25.664	522	25.664	537	25.664	419	25.664	344	25.664	528	25.664	548	25.664	433	25.664	565	25.664	346	25.664	476	25.664	428	25.664	451	25.664	615	25.664	715	25.664	590	25.664	377	25.664	850	25.664	793	25.664	547	25.664	520	25.664	681
25.678	1030	25.678	722	25.678	568	25.678	422	25.678	612	25.678	644	25.678	485	25.678	405	25.678	549	25.678	644	25.678	511	25.678	665	25.678	406	25.678	560	25.678	515	25.678	541	25.678	724	25.678	856	25.678	706	25.678	445	25.678	1003	25.678	938	25.678	667	25.678	625	25.678	831
25.692	1190	25.692	849	25.692	679	25.692	493	25.692	720	25.692	769	25.692	560	25.692	479	25.692	575	25.692	757	25.692	597	25.692	780	25.692	478	25.692	655	25.692	616	25.692	644	25.692	844	25.692	1009	25.692	834	25.692	523	25.692	1154	25.692	1086	25.692	797	25.692	738	25.692	993
25.706	1357	25.706	983	25.706	810	25.706	589	25.706	878	25.706	944	25.706	655	25.706	589	25.706	615	25.706	918	25.706	709	25.706	935	25.706	585	25.706	785	25.706	757	25.706	780	25.706	991	25.706	1198	25.706	994	25.706	630	25.706	1298	25.706	1241	25.706	955	25.706	874	25.706	1187
25.72	1520	25.72	1117	25.72	942	25.72	686	25.72	1038	25.72	1119	25.72	754	25.72	701	25.72	653	25.72	1079	25.72	823	25.72	1088	25.72	693	25.72	916	25.72	900	25.72	919	25.72	1138	25.72	1386	25.72	1152	25.72	736	25.72	1437	25.72	1393	25.72	1111	25.72	1009	25.72	1379
25.734	1584	25.734	1227	25.734	1085	25.734	823	25.734	1229	25.734	1300	25.734	922	25.734	854	25.734	674	25.734	1241	25.734	984	25.734	1205	25.734	826	25.734	1073	25.734	1087	25.734	1099	25.734	1284	25.734	1533	25.734	1277	25.734	837	25.734	1471	25.734	1447	25.734	1240	25.734	1114	25.734	1529
25.748	1648	25.748	1338	25.748	1229	25.748	959	25.748	1421	25.748	1481	25.748	1090	25.748	1006	25.748	695	25.748	1403	25.748	1145	25.748	1322	25.748	960	25.748	1231	25.748	1274	25.748	1279	25.748	1430	25.748	1679	25.748	1402	25.748	937	25.748	1504	25.748	1501	25.748	1368	25.748	1220	25.748	1679
25.762	1594	25.762	1362	25.762	1360	25.762	1085	25.762	1567	25.762	1576	25.762	1264	25.762	1135	25.762	647	25.762	1491	25.762	1265	25.762	1363	25.762	1084	25.762	1358	25.762	1429	25.762	1408	25.762	1494	25.762	1700	25.762	1436	25.762	971	25.762	1422	25.762	1443	25.762	1433	25.762	1247	25.762	1718
25.776	1514	25.776	1369	25.776	1488	25.776	1208	25.776	1704	25.776	1654	25.776	1439	25.776	1258	25.776	585	25.776	1564	25.776	1377	25.776	1389	25.776	1205	25.776	1479	25.776	1578	25.776	1527	25.776	1540	25.776	1694	25.776	1451	25.776	991	25.776	1315	25.776	1361	25.776	1486	25.776	1258	25.776	1733
25.79	1374	25.79	1291	25.79	1536	25.79	1289	25.79	1747	25.79	1631	25.79	1553	25.79	1335	25.79	508	25.79	1554	25.79	1393	25.79	1372	25.79	1259	25.79	1511	25.79	1625	25.79	1576	25.79	1506	25.79	1584	25.79	1389	25.79	953	25.79	1162	25.79	1227	25.79	1446	25.79	1192	25.79	1638
25.804	1194	25.804	1158	25.804	1533	25.804	1342	25.804	1730	25.804	1545	25.804	1625	25.804	1382	25.804	420	25.804	1490	25.804	1349	25.804	1328	25.804	1270	25.804	1485	25.804	1606	25.804	1581	25.804	1419	25.804	1406	25.804	1279	25.804	880	25.804	979	25.804	1060	25.804	1347	25.804	1075	25.804	1472
25.818	1006	25.818	1014	25.818	1467	25.818	1349	25.818	1645	25.818	1415	25.818	1641	25.818	1391	25.818	346	25.818	1382	25.818	1265	25.818	1259	25.818	1222	25.818	1398	25.818	1538	25.818	1538	25.818	1298	25.818	1199	25.818	1147	25.818	787	25.818	804	25.818	889	25.818	1210	25.818	941	25.818	1276
25.832	803	25.832	854	25.832	1302	25.832	1284	25.832	1457	25.832	1218	25.832	1567	25.832	1339	25.832	295	25.832	1205	25.832	1120	25.832	1152	25.832	1084	25.832	1218	25.832	1392	25.832	1423	25.832	1124	25.832	944	25.832	981	25.832	664	25.832	644	25.832	713	25.832	1015	25.832	780	25.832	1033
25.846	614	25.846	702	25.846	1130	25.846	1202	25.846	1259	25.846	1019	25.846	1476	25.846	1271	25.846	245	25.846	1025	25.846	972	25.846	1038	25.846	941	25.846	1035	25.846	1240	25.846	1292	25.846	950	25.846	705	25.846	819	25.846	541	25.846	497	25.846	550	25.846	828	25.846	625	25.846	804
25.86	484	25.86	585	25.86	921	25.86	1044	25.86	1021	25.86	812	25.86	1299	25.86	1123	25.86	204	25.86	834	25.86	810	25.86	894	25.86	775	25.86	842	25.86	1059	25.86	1086	25.86	772	25.86	540	25.86	677	25.86	419	25.86	419	25.86	449	25.86	681	25.86	500	25.86	636
25.874	355	25.874	468	25.874	712	25.874	885	25.874	783	25.874	606	25.874	1122	25.874	974	25.874	162	25.874	643	25.874	649	25.874	750	25.874	609	25.874	650	25.874	878	25.874	881	25.874	594	25.874	376	25.874	535	25.874	298	25.874	340	25.874	348	25.874	534	25.874	376	25.874	468
25.888	292	25.888	383	25.888	565	25.888	737	25.888	601	25.888	459	25.888	941	25.888	792	25.888	134	25.888	508	25.888	517	25.888	629	25.888	495	25.888	524	25.888	703	25.888	702	25.888	484	25.888	309	25.888	427	25.888	232	25.888	298	25.888	289	25.888	426	25.888	293	25.888	380
25.902	232	25.902	300	25.902	420	25.902	589	25.902	421	25.902	315	25.902	759	25.902	609	25.902	108	25.902	374	25.902	386	25.902	509	25.902	384	25.902	402	25.902	528	25.902	524	25.902	378	25.902	247	25.902	320	25.902	170	25.902	257	25.902	232	25.902	320	25.902	212	25.902	296
25.916	193	25.916	241	25.916	328	25.916	468	25.916	303	25.916	245	25.916	599	25.916	467	25.916	100	25.916	294	25.916	306	25.916	422	25.916	302	25.916	327	25.916	402	25.916	398	25.916	317	25.916	206	25.916	260	25.916	148	25.916	229	25.916	195	25.916	250	25.916	167	25.916	249
25.93	162	25.93	191	25.93	255	25.93	356	25.93	207	25.93	201	25.93	447	25.93	339	25.93	99	25.93	232	25.93	244	25.93	347	25.93	231	25.93	270	25.93	294	25.93	290	25.93	273	25.93	173	25.93	216	25.93	140	25.93	205	25.93	163	25.93	193	25.93	135	25.93	214
25.944	143	25.944	151	25.944	199	25.944	272	25.944	154	25.944	178	25.944	332	25.944	260	25.944	96	25.944	193	25.944	207	25.944	287	25.944	177	25.944	229	25.944	220	25.944	217	25.944	236	25.944	149	25.944	183	25.944	131	25.944	190	25.944	144	25.944	157	25.944	115	25.944	191
25.958	136	25.958	121	25.958	159	25.958	213	25.958	141	25.958	173	25.958	249	25.958	225	25.958	91	25.958	174	25.958	191	25.958	242	25.958	140	25.958	205	25.958	177	25.958	176	25.958	206	25.958	136	25.958	159	25.958	122	25.958	185	25.958	136	25.958	141	25.958	107	25.958	178
25.972	128	25.972	99	25.972	131	25.972	165	25.972	133	25.972	162	25.972	189	25.972	190	25.972	81	25.972	158	25.972	179	25.972	201	25.972	110	25.972	179	25.972	141	25.972	146	25.972	173	25.972	123	25.972	133	25.972	112	25.972	176	25.972	125	25.972	127	25.972	107	25.972	165
25.986	118	25.986	91	25.986	129	25.986	143	25.986	137	25.986	137	25.986	182	25.986	153	25.986	64	25.986	149	25.986	175	25.986	168	25.986	100	25.986	152	25.986	122	25.986	139	25.986	133	25.986	111	25.986	105	25.986	103	25.986	159	25.986	107	25.986	119	25.986	124	25.986	151
26	108	26	85	26	128	26	121	26	139	26	113	26	175	26	118	26	50	26	139	26	170	26	136	26	90	26	126	26	103	26	133	26	97	26	100	26	78	26	95	26	142	26	91	26	112	26	138	26	137
26.014	89	26.014	79	26.014	125	26.014	107	26.014	120	26.014	92	26.014	173	26.014	93	26.014	61	26.014	112	26.014	140	26.014	108	26.014	87	26.014	117	26.014	77	26.014	135	26.014	102	26.014	104	26.014	66	26.014	102	26.014	124	26.014	88	26.014	110	26.014	119	26.014	113
26.028	69	26.028	74	26.028	123	26.028	92	26.028	101	26.028	71	26.028	171	26.028	68	26.028	72	26.028	86	26.028	110	26.028	80	26.028	84	26.028	108	26.028	51	26.028	137	26.028	108	26.028	109	26.028	54	26.028	109	26.028	106	26.028	84	26.028	108	26.028	99	26.028	90
26.042	56	26.042	62	26.042	108	26.042	85	26.042	85	26.042	75	26.042	150	26.042	67	26.042	72	26.042	68	26.042	93	26.042	80	26.042	93	26.042	95	26.042	45	26.042	123	26.042	105	26.042	97	26.042	53	26.042	109	26.042	96	26.042	77	26.042	96	26.042	103	26.042	73
26.056	45	26.056	48	26.056	91	26.056	79	26.056	70	26.056	82	26.056	126	26.056	70	26.056	70	26.056	51	26.056	78	26.056	85	26.056	103	26.056	81	26.056	42	26.056	106	26.056	101	26.056	84	26.056	54	26.056	107	26.056	88	26.056	70	26.056	83	26.056	112	26.056	56
26.07	43	26.07	45	26.07	76	26.07	74	26.07	59	26.07	81	26.07	110	26.07	73	26.07	64	26.07	47	26.07	64	26.07	75	26.07	103	26.07	71	26.07	40	26.07	91	26.07	88	26.07	77	26.07	55	26.07	101	26.07	84	26.07	64	26.07	74	26.07	118	26.07	49
26.084	46	26.084	48	26.084	61	26.084	69	26.084	51	26.084	75	26.084	98	26.084	78	26.084	55	26.084	51	26.084	50	26.084	58	26.084	97	26.084	61	26.084	39	26.084	77	26.084	70	26.084	74	26.084	56	26.084	92	26.084	84	26.084	59	26.084	67	26.084	124	26.084	47
26.098	48	26.098	51	26.098	53	26.098	66	26.098	47	26.098	66	26.098	87	26.098	75	26.098	51	26.098	51	26.098	42	26.098	44	26.098	91	26.098	53	26.098	39	26.098	65	26.098	60	26.098	69	26.098	53	26.098	83	26.098	83	26.098	54	26.098	62	26.098	124	26.098	39
26.112	49	26.112	52	26.112	51	26.112	66	26.112	48	26.112	51	26.112	77	26.112	65	26.112	53	26.112	47	26.112	41	26.112	36	26.112	87	26.112	47	26.112	43	26.112	54	26.112	58	26.112	63	26.112	45	26.112	74	26.112	81	26.112	47	26.112	62	26.112	118	26.112	27
26.126	50	26.126	54	26.126	49	26.126	64	26.126	47	26.126	38	26.126	67	26.126	55	26.126	55	26.126	42	26.126	38	26.126	30	26.126	82	26.126	41	26.126	45	26.126	43	26.126	57	26.126	56	26.126	40	26.126	68	26.126	78	26.126	43	26.126	58	26.126	114	26.126	18
26.14	47	26.14	58	26.14	49	26.14	56	26.14	38	26.14	32	26.14	53	26.14	46	26.14	57	26.14	37	26.14	29	26.14	30	26.14	75	26.14	36	26.14	45	26.14	33	26.14	60	26.14	50	26.14	48	26.14	72	26.14	72	26.14	45	26.14	46	26.14	120	26.14	27
26.154	44	26.154	61	26.154	48	26.154	49	26.154	30	26.154	26	26.154	40	26.154	37	26.154	60	26.154	31	26.154	21	26.154	29	26.154	69	26.154	32	26.154	45	26.154	22	26.154	62	26.154	45	26.154	55	26.154	75	26.154	65	26.154	47	26.154	34	26.154	127	26.154	36
26.168	43	26.168	56	26.168	43	26.168	52	26.168	26	26.168	34	26.168	35	26.168	38	26.168	56	26.168	36	26.168	37	26.168	37	26.168	66	26.168	34	26.168	48	26.168	18	26.168	64	26.168	41	26.168	61	26.168	70	26.168	67	26.168	48	26.168	29	26.168	162	26.168	42
26.182	41	26.182	51	26.182	37	26.182	56	26.182	21	26.182	43	26.182	30	26.182	39	26.182	52	26.182	40	26.182	53	26.182	44	26.182	63	26.182	35	26.182	50	26.182	14	26.182	65	26.182	36	26.182	68	26.182	64	26.182	68	26.182	49	26.182	24	26.182	197	26.182	48
26.196	46	26.196	50	26.196	40	26.196	56	26.196	25	26.196	46	26.196	29	26.196	38	26.196	53	26.196	48	26.196	57	26.196	43	26.196	63	26.196	43	26.196	50	26.196	14	26.196	56	26.196	38	26.196	66	26.196	63	26.196	67	26.196	51	26.196	26	26.196	232	26.196	53
26.21	52	26.21	50	26.21	46	26.21	55	26.21	30	26.21	49	26.21	29	26.21	37	26.21	57	26.21	56	26.21	58	26.21	39	26.21	64	26.21	52	26.21	49	26.21	15	26.21	43	26.21	42	26.21	63	26.21	64	26.21	64	26.21	53	26.21	30	26.21	267	26.21	57
26.224	54	26.224	51	26.224	47	26.224	56	26.224	36	26.224	47	26.224	30	26.224	35	26.224	60	26.224	57	26.224	58	26.224	38	26.224	64	26.224	55	26.224	49	26.224	19	26.224	40	26.224	46	26.224	57	26.224	64	26.224	63	26.224	54	26.224	35	26.224	304	26.224	56
26.238	52	26.238	53	26.238	45	26.238	57	26.238	41	26.238	43	26.238	31	26.238	32	26.238	63	26.238	51	26.238	58	26.238	38	26.238	64	26.238	54	26.238	50	26.238	24	26.238	43	26.238	50	26.238	50	26.238	64	26.238	62	26.238	52	26.238	40	26.238	342	26.238	50
26.252	51	26.252	53	26.252	44	26.252	59	26.252	45	26.252	40	26.252	32	26.252	31	26.252	64	26.252	50	26.252	57	26.252	42	26.252	63	26.252	53	26.252	53	26.252	28	26.252	49	26.252	55	26.252	45	26.252	64	26.252	60	26.252	53	26.252	43	26.252	383	26.252	48
26.266	51	26.266	52	26.266	43	26.266	61	26.266	46	26.266	38	26.266	33	26.266	36	26.266	61	26.266	58	26.266	55	26.266	53	26.266	62	26.266	52	26.266	60	26.266	32	26.266	59	26.266	61	26.266	43	26.266	63	26.266	56	26.266	58	26.266	43	26.266	429	26.266	51
26.28	52	26.28	50	26.28	43	26.28	63	26.28	46	26.28	37	26.28	35	26.28	41	26.28	59	26.28	63	26.28	54	26.28	63	26.28	61	26.28	52	26.28	66	26.28	35	26.28	67	26.28	65	26.28	43	26.28	62	26.28	53	26.28	62	26.28	42	26.28	473	26.28	54
26.294	48	26.294	50	26.294	41	26.294	59	26.294	48	26.294	43	26.294	39	26.294	44	26.294	55	26.294	51	26.294	54	26.294	66	26.294	60	26.294	50	26.294	61	26.294	35	26.294	62	26.294	57	26.294	48	26.294	59	26.294	60	26.294	59	26.294	44	26.294	503	26.294	48
26.308	45	26.308	49	26.308	40	26.308	55	26.308	49	26.308	49	26.308	42	26.308	48	26.308	51	26.308	39	26.308	55	26.308	69	26.308	59	26.308	47	26.308	56	26.308	35	26.308	57	26.308	48	26.308	54	26.308	56	26.308	66	26.308	56	26.308	45	26.308	534	26.308	42
26.322	45	26.322	47	26.322	42	26.322	52	26.322	47	26.322	44	26.322	49	26.322	44	26.322	49	26.322	42	26.322	50	26.322	70	26.322	61	26.322	56	26.322	45	26.322	40	26.322	55	26.322	46	26.322	52	26.322	57	26.322	65	26.322	51	26.322	41	26.322	503	26.322	42
26.336	46	26.336	45	26.336	45	26.336	50	26.336	44	26.336	38	26.336	57	26.336	40	26.336	48	26.336	46	26.336	45	26.336	71	26.336	63	26.336	67	26.336	34	26.336	45	26.336	53	26.336	45	26.336	50	26.336	60	26.336	63	26.336	46	26.336	36	26.336	466	26.336	43
26.35	48	26.35	48	26.35	46	26.35	48	26.35	47	26.35	36	26.35	61	26.35	36	26.35	50	26.35	46	26.35	43	26.35	63	26.35	62	26.35	62	26.35	33	26.35	43	26.35	55	26.35	46	26.35	49	26.35	60	26.35	60	26.35	44	26.35	37	26.35	417	26.35	44
26.364	50	26.364	53	26.364	45	26.364	46	26.364	53	26.364	36	26.364	65	26.364	32	26.364	53	26.364	45	26.364	43	26.364	52	26.364	60	26.364	49	26.364	35	26.364	37	26.364	59	26.364	48	26.364	50	26.364	58	26.364	57	26.364	42	26.364	40	26.364	363	26.364	47
26.378	51	26.378	53	26.378	44	26.378	46	26.378	53	26.378	38	26.378	65	26.378	31	26.378	54	26.378	42	26.378	42	26.378	44	26.378	59	26.378	43	26.378	35	26.378	38	26.378	57	26.378	47	26.378	49	26.378	59	26.378	53	26.378	42	26.378	41	26.378	315	26.378	46
26.392	48	26.392	48	26.392	42	26.392	47	26.392	45	26.392	43	26.392	62	26.392	32	26.392	55	26.392	40	26.392	41	26.392	40	26.392	60	26.392	44	26.392	32	26.392	47	26.392	48	26.392	44	26.392	45	26.392	62	26.392	49	26.392	45	26.392	40	26.392	274	26.392	43
26.406	46	26.406	45	26.406	41	26.406	47	26.406	38	26.406	47	26.406	58	26.406	33	26.406	55	26.406	37	26.406	41	26.406	37	26.406	60	26.406	44	26.406	29	26.406	52	26.406	42	26.406	43	26.406	43	26.406	64	26.406	46	26.406	47	26.406	40	26.406	229	26.406	42
26.42	43	26.42	45	26.42	42	26.42	45	26.42	34	26.42	46	26.42	52	26.42	31	26.42	57	26.42	35	26.42	42	26.42	35	26.42	57	26.42	40	26.42	28	26.42	47	26.42	41	26.42	44	26.42	43	26.42	64	26.42	46	26.42	44	26.42	40	26.42	176	26.42	51
26.434	40	26.434	45	26.434	43	26.434	43	26.434	30	26.434	45	26.434	46	26.434	29	26.434	59	26.434	33	26.434	43	26.434	33	26.434	55	26.434	36	26.434	28	26.434	42	26.434	41	26.434	46	26.434	43	26.434	65	26.434	46	26.434	42	26.434	41	26.434	123	26.434	58
26.448	41	26.448	43	26.448	40	26.448	44	26.448	32	26.448	41	26.448	42	26.448	30	26.448	63	26.448	35	26.448	41	26.448	34	26.448	64	26.448	36	26.448	28	26.448	36	26.448	50	26.448	47	26.448	45	26.448	62	26.448	44	26.448	44	26.448	39	26.448	101	26.448	48
26.462	42	26.462	42	26.462	36	26.462	44	26.462	34	26.462	37	26.462	37	26.462	30	26.462	67	26.462	36	26.462	40	26.462	36	26.462	73	26.462	35	26.462	28	26.462	30	26.462	60	26.462	48	26.462	46	26.462	60	26.462	41	26.462	47	26.462	37	26.462	79	26.462	38
26.476	43	26.476	40	26.476	38	26.476	47	26.476	33	26.476	33	26.476	34	26.476	31	26.476	60	26.476	39	26.476	41	26.476	39	26.476	68	26.476	37	26.476	32	26.476	29	26.476	52	26.476	46	26.476	46	26.476	58	26.476	39	26.476	43	26.476	37	26.476	81	26.476	38
26.49	43	26.49	39	26.49	42	26.49	50	26.49	31	26.49	30	26.49	32	26.49	32	26.49	50	26.49	42	26.49	43	26.49	42	26.49	60	26.49	40	26.49	37	26.49	29	26.49	41	26.49	43	26.49	45	26.49	56	26.49	38	26.49	39	26.49	38	26.49	89	26.49	39
26.504	41	26.504	41	26.504	41	26.504	47	26.504	32	26.504	33	26.504	33	26.504	33	26.504	47	26.504	41	26.504	43	26.504	41	26.504	56	26.504	38	26.504	37	26.504	31	26.504	39	26.504	41	26.504	43	26.504	54	26.504	38	26.504	40	26.504	37	26.504	78	26.504	41
26.518	38	26.518	45	26.518	37	26.518	41	26.518	35	26.518	40	26.518	37	26.518	33	26.518	47	26.518	37	26.518	41	26.518	35	26.518	54	26.518	34	26.518	32	26.518	33	26.518	42	26.518	41	26.518	40	26.518	51	26.518	40	26.518	44	26.518	35	26.518	54	26.518	44
26.532	37	26.532	46	26.532	36	26.532	37	26.532	36	26.532	45	26.532	38	26.532	34	26.532	46	26.532	35	26.532	42	26.532	33	26.532	52	26.532	34	26.532	30	26.532	34	26.532	45	26.532	41	26.532	38	26.532	49	26.532	41	26.532	45	26.532	35	26.532	40	26.532	44
26.546	40	26.546	43	26.546	38	26.546	37	26.546	35	26.546	45	26.546	34	26.546	34	26.546	45	26.546	37	26.546	44	26.546	35	26.546	50	26.546	41	26.546	31	26.546	33	26.546	45	26.546	41	26.546	39	26.546	50	26.546	39	26.546	40	26.546	37	26.546	45	26.546	40
26.56	41	26.56	40	26.56	40	26.56	37	26.56	34	26.56	44	26.56	31	26.56	35	26.56	45	26.56	38	26.56	46	26.56	37	26.56	47	26.56	47	26.56	33	26.56	32	26.56	45	26.56	41	26.56	39	26.56	50	26.56	39	26.56	36	26.56	38	26.56	47	26.56	37
26.574	35	26.574	39	26.574	40	26.574	39	26.574	33	26.574	38	26.574	29	26.574	36	26.574	49	26.574	37	26.574	47	26.574	40	26.574	45	26.574	45	26.574	38	26.574	32	26.574	46	26.574	44	26.574	37	26.574	52	26.574	45	26.574	36	26.574	35	26.574	42	26.574	37
26.588	29	26.588	37	26.588	41	26.588	40	26.588	33	26.588	32	26.588	28	26.588	37	26.588	53	26.588	36	26.588	48	26.588	42	26.588	43	26.588	43	26.588	44	26.588	32	26.588	47	26.588	47	26.588	36	26.588	55	26.588	52	26.588	37	26.588	32	26.588	37	26.588	37
26.602	29	26.602	40	26.602	41	26.602	43	26.602	33	26.602	29	26.602	31	26.602	35	26.602	52	26.602	35	26.602	46	26.602	40	26.602	46	26.602	41	26.602	46	26.602	36	26.602	47	26.602	47	26.602	38	26.602	55	26.602	46	26.602	35	26.602	31	26.602	40	26.602	39
26.616	30	26.616	42	26.616	41	26.616	46	26.616	33	26.616	27	26.616	35	26.616	32	26.616	50	26.616	35	26.616	43	26.616	38	26.616	49	26.616	39	26.616	48	26.616	40	26.616	46	26.616	47	26.616	39	26.616	56	26.616	40	26.616	33	26.616	30	26.616	43	26.616	41
26.63	34	26.63	42	26.63	39	26.63	45	26.63	34	26.63	25	26.63	35	26.63	32	26.63	51	26.63	35	26.63	44	26.63	36	26.63	48	26.63	40	26.63	42	26.63	38	26.63	42	26.63	45	26.63	39	26.63	57	26.63	38	26.63	36	26.63	30	26.63	43	26.63	42
26.644	39	26.644	40	26.644	37	26.644	44	26.644	35	26.644	23	26.644	36	26.644	32	26.644	52	26.644	34	26.644	45	26.644	35	26.644	44	26.644	42	26.644	34	26.644	34	26.644	37	26.644	42	26.644	37	26.644	58	26.644	37	26.644	40	26.644	30	26.644	43	26.644	42
26.658	41	26.658	39	26.658	38	26.658	41	26.658	35	26.658	22	26.658	34	26.658	31	26.658	51	26.658	35	26.658	45	26.658	35	26.658	44	26.658	43	26.658	31	26.658	32	26.658	35	26.658	41	26.658	37	26.658	58	26.658	37	26.658	41	26.658	31	26.658	39	26.658	40
26.672	39	26.672	40	26.672	42	26.672	37	26.672	35	26.672	22	26.672	30	26.672	29	26.672	49	26.672	38	26.672	44	26.672	36	26.672	48	26.672	43	26.672	31	26.672	31	26.672	36	26.672	40	26.672	39	26.672	56	26.672	37	26.672	38	26.672	33	26.672	32	26.672	34
26.686	39	26.686	41	26.686	45	26.686	35	26.686	36	26.686	23	26.686	28	26.686	27	26.686	48	26.686	38	26.686	42	26.686	37	26.686	51	26.686	43	26.686	32	26.686	29	26.686	38	26.686	40	26.686	41	26.686	54	26.686	37	26.686	37	26.686	34	26.686	28	26.686	30
26.7	45	26.7	43	26.7	42	26.7	36	26.7	39	26.7	26	26.7	29	26.7	27	26.7	50	26.7	34	26.7	38	26.7	35	26.7	52	26.7	39	26.7	35	26.7	26	26.7	40	26.7	41	26.7	39	26.7	52	26.7	36	26.7	40	26.7	32	26.7	31	26.7	30
26.714	50	26.714	45	26.714	39	26.714	37	26.714	42	26.714	29	26.714	31	26.714	27	26.714	52	26.714	31	26.714	35	26.714	34	26.714	53	26.714	36	26.714	37	26.714	23	26.714	41	26.714	41	26.714	38	26.714	50	26.714	35	26.714	43	26.714	30	26.714	35	26.714	30
26.728	45	26.728	42	26.728	36	26.728	37	26.728	42	26.728	31	26.728	33	26.728	26	26.728	53	26.728	31	26.728	38	26.728	37	26.728	51	26.728	37	26.728	34	26.728	25	26.728	40	26.728	39	26.728	36	26.728	53	26.728	36	26.728	42	26.728	29	26.728	34	26.728	33
26.742	40	26.742	40	26.742	33	26.742	37	26.742	42	26.742	33	26.742	34	26.742	26	26.742	54	26.742	31	26.742	42	26.742	39	26.742	49	26.742	37	26.742	31	26.742	27	26.742	39	26.742	37	26.742	34	26.742	55	26.742	38	26.742	41	26.742	28	26.742	34	26.742	35
26.756	38	26.756	38	26.756	32	26.756	37	26.756	41	26.756	32	26.756	32	26.756	24	26.756	50	26.756	34	26.756	41	26.756	40	26.756	47	26.756	38	26.756	32	26.756	32	26.756	38	26.756	37	26.756	32	26.756	56	26.756	37	26.756	39	26.756	29	26.756	38	26.756	36
26.77	38	26.77	36	26.77	33	26.77	38	26.77	40	26.77	31	26.77	29	26.77	23	26.77	44	26.77	37	26.77	40	26.77	42	26.77	44	26.77	39	26.77	35	26.77	39	26.77	37	26.77	37	26.77	31	26.77	57	26.77	37	26.77	37	26.77	30	26.77	42	26.77	36
26.784	41	26.784	35	26.784	33	26.784	37	26.784	38	26.784	34	26.784	28	26.784	25	26.784	41	26.784	40	26.784	38	26.784	38	26.784	45	26.784	39	26.784	35	26.784	38	26.784	38	26.784	37	26.784	30	26.784	55	26.784	37	26.784	37	26.784	30	26.784	40	26.784	35
26.798	45	26.798	34	26.798	34	26.798	36	26.798	35	26.798	40	26.798	27	26.798	29	26.798	40	26.798	44	26.798	36	26.798	33	26.798	48	26.798	38	26.798	32	26.798	32	26.798	41	26.798	38	26.798	30	26.798	53	26.798	39	26.798	38	26.798	32	26.798	33	26.798	34
26.812	48	26.812	34	26.812	32	26.812	34	26.812	33	26.812	41	26.812	28	26.812	32	26.812	39	26.812	44	26.812	35	26.812	30	26.812	50	26.812	37	26.812	30	26.812	27	26.812	42	26.812	39	26.812	29	26.812	52	26.812	40	26.812	38	26.812	32	26.812	29	26.812	33
26.826	49	26.826	36	26.826	29	26.826	34	26.826	31	26.826	34	26.826	33	26.826	32	26.826	40	26.826	40	26.826	37	26.826	30	26.826	49	26.826	37	26.826	28	26.826	25	26.826	40	26.826	38	26.826	29	26.826	54	26.826	42	26.826	37	26.826	32	26.826	29	26.826	31
26.84	49	26.84	38	26.84	26	26.84	34	26.84	30	26.84	27	26.84	36	26.84	34	26.84	42	26.84	37	26.84	38	26.84	31	26.84	48	26.84	37	26.84	27	26.84	23	26.84	38	26.84	37	26.84	29	26.84	54	26.84	43	26.84	35	26.84	31	26.84	30	26.84	30
26.854	47	26.854	40	26.854	27	26.854	37	26.854	30	26.854	24	26.854	35	26.854	40	26.854	46	26.854	37	26.854	37	26.854	32	26.854	49	26.854	38	26.854	29	26.854	20	26.854	36	26.854	36	26.854	31	26.854	53	26.854	43	26.854	31	26.854	29	26.854	30	26.854	32
26.868	46	26.868	41	26.868	29	26.868	39	26.868	29	26.868	21	26.868	33	26.868	46	26.868	50	26.868	37	26.868	36	26.868	33	26.868	50	26.868	38	26.868	31	26.868	18	26.868	35	26.868	35	26.868	33	26.868	51	26.868	43	26.868	26	26.868	27	26.868	30	26.868	33
26.882	43	26.882	40	26.882	30	26.882	45	26.882	31	26.882	22	26.882	30	26.882	47	26.882	49	26.882	36	26.882	35	26.882	33	26.882	48	26.882	35	26.882	31	26.882	19	26.882	37	26.882	39	26.882	34	26.882	51	26.882	39	26.882	26	26.882	28	26.882	31	26.882	32
26.896	41	26.896	38	26.896	32	26.896	51	26.896	34	26.896	24	26.896	27	26.896	47	26.896	47	26.896	36	26.896	35	26.896	32	26.896	46	26.896	31	26.896	32	26.896	19	26.896	40	26.896	43	26.896	35	26.896	52	26.896	35	26.896	27	26.896	29	26.896	32	26.896	31
26.91	40	26.91	35	26.91	32	26.91	57	26.91	33	26.91	23	26.91	27	26.91	51	26.91	44	26.91	34	26.91	36	26.91	30	26.91	45	26.91	30	26.91	31	26.91	22	26.91	41	26.91	43	26.91	35	26.91	53	26.91	34	26.91	28	26.91	29	26.91	33	26.91	28
26.924	39	26.924	32	26.924	32	26.924	62	26.924	32	26.924	21	26.924	27	26.924	55	26.924	41	26.924	32	26.924	38	26.924	27	26.924	45	26.924	29	26.924	29	26.924	25	26.924	41	26.924	42	26.924	33	26.924	53	26.924	34	26.924	29	26.924	29	26.924	34	26.924	26
26.938	39	26.938	31	26.938	33	26.938	66	26.938	29	26.938	22	26.938	28	26.938	59	26.938	38	26.938	32	26.938	39	26.938	26	26.938	46	26.938	30	26.938	28	26.938	27	26.938	40	26.938	39	26.938	32	26.938	52	26.938	34	26.938	30	26.938	29	26.938	33	26.938	25
26.952	41	26.952	34	26.952	35	26.952	68	26.952	25	26.952	25	26.952	30	26.952	62	26.952	37	26.952	33	26.952	40	26.952	28	26.952	48	26.952	32	26.952	28	26.952	27	26.952	40	26.952	36	26.952	31	26.952	49	26.952	34	26.952	32	26.952	29	26.952	30	26.952	25
26.966	42	26.966	35	26.966	37	26.966	71	26.966	22	26.966	27	26.966	32	26.966	64	26.966	37	26.966	33	26.966	41	26.966	29	26.966	49	26.966	33	26.966	28	26.966	28	26.966	39	26.966	34	26.966	31	26.966	48	26.966	34	26.966	33	26.966	29	26.966	28	26.966	26
26.98	40	26.98	32	26.98	39	26.98	76	26.98	23	26.98	27	26.98	33	26.98	65	26.98	36	26.98	33	26.98	39	26.98	31	26.98	49	26.98	34	26.98	27	26.98	28	26.98	37	26.98	35	26.98	30	26.98	50	26.98	33	26.98	34	26.98	30	26.98	26	26.98	28
26.994	39	26.994	30	26.994	40	26.994	80	26.994	23	26.994	26	26.994	34	26.994	66	26.994	36	26.994	32	26.994	37	26.994	33	26.994	49	26.994	35	26.994	26	26.994	28	26.994	36	26.994	36	26.994	30	26.994	51	26.994	33	26.994	35	26.994	32	26.994	25	26.994	29
27.008	39	27.008	28	27.008	39	27.008	84	27.008	23	27.008	26	27.008	33	27.008	75	27.008	37	27.008	33	27.008	34	27.008	34	27.008	48	27.008	33	27.008	26	27.008	26	27.008	38	27.008	36	27.008	31	27.008	51	27.008	31	27.008	33	27.008	32	27.008	26	27.008	30
27.022	39	27.022	27	27.022	37	27.022	87	27.022	24	27.022	26	27.022	33	27.022	84	27.022	39	27.022	33	27.022	31	27.022	35	27.022	47	27.022	31	27.022	26	27.022	25	27.022	40	27.022	37	27.022	31	27.022	50	27.022	30	27.022	32	27.022	32	27.022	27	27.022	31
27.036	42	27.036	29	27.036	35	27.036	88	27.036	26	27.036	26	27.036	33	27.036	89	27.036	39	27.036	35	27.036	32	27.036	36	27.036	46	27.036	32	27.036	25	27.036	23	27.036	40	27.036	34	27.036	33	27.036	49	27.036	29	27.036	31	27.036	30	27.036	27	27.036	31
27.05	45	27.05	31	27.05	33	27.05	88	27.05	27	27.05	26	27.05	32	27.05	94	27.05	39	27.05	36	27.05	35	27.05	36	27.05	46	27.05	32	27.05	24	27.05	21	27.05	40	27.05	30	27.05	35	27.05	47	27.05	27	27.05	31	27.05	28	27.05	27	27.05	32
27.064	45	27.064	32	27.064	32	27.064	87	27.064	30	27.064	25	27.064	31	27.064	96	27.064	39	27.064	36	27.064	37	27.064	35	27.064	46	27.064	33	27.064	23	27.064	20	27.064	40	27.064	30	27.064	36	27.064	47	27.064	28	27.064	31	27.064	27	27.064	27	27.064	31
27.078	44	27.078	34	27.078	33	27.078	84	27.078	33	27.078	23	27.078	30	27.078	95	27.078	40	27.078	37	27.078	38	27.078	32	27.078	46	27.078	34	27.078	21	27.078	19	27.078	41	27.078	31	27.078	36	27.078	48	27.078	29	27.078	33	27.078	27	27.078	27	27.078	31
27.092	42	27.092	36	27.092	34	27.092	81	27.092	35	27.092	23	27.092	29	27.092	94	27.092	40	27.092	36	27.092	37	27.092	30	27.092	47	27.092	35	27.092	20	27.092	19	27.092	41	27.092	32	27.092	36	27.092	49	27.092	30	27.092	33	27.092	26	27.092	27	27.092	30
27.106	38	27.106	39	27.106	37	27.106	78	27.106	35	27.106	25	27.106	30	27.106	93	27.106	40	27.106	34	27.106	34	27.106	30	27.106	50	27.106	34	27.106	23	27.106	19	27.106	40	27.106	33	27.106	36	27.106	51	27.106	31	27.106	31	27.106	27	27.106	27	27.106	27
27.12	35	27.12	41	27.12	39	27.12	74	27.12	35	27.12	28	27.12	30	27.12	92	27.12	40	27.12	32	27.12	32	27.12	30	27.12	53	27.12	34	27.12	25	27.12	19	27.12	38	27.12	34	27.12	36	27.12	52	27.12	32	27.12	29	27.12	28	27.12	27	27.12	26
27.134	33	27.134	42	27.134	37	27.134	71	27.134	35	27.134	28	27.134	30	27.134	89	27.134	41	27.134	30	27.134	30	27.134	29	27.134	55	27.134	33	27.134	27	27.134	21	27.134	36	27.134	34	27.134	35	27.134	53	27.134	33	27.134	25	27.134	27	27.134	26	27.134	25
27.148	30	27.148	43	27.148	35	27.148	67	27.148	34	27.148	29	27.148	30	27.148	85	27.148	42	27.148	27	27.148	28	27.148	29	27.148	57	27.148	32	27.148	28	27.148	22	27.148	33	27.148	33	27.148	35	27.148	54	27.148	34	27.148	21	27.148	27	27.148	26	27.148	24
27.162	31	27.162	42	27.162	32	27.162	62	27.162	35	27.162	26	27.162	30	27.162	78	27.162	44	27.162	28	27.162	30	27.162	28	27.162	55	27.162	33	27.162	26	27.162	24	27.162	36	27.162	33	27.162	35	27.162	54	27.162	31	27.162	21	27.162	27	27.162	25	27.162	26
27.176	32	27.176	41	27.176	29	27.176	56	27.176	35	27.176	23	27.176	29	27.176	71	27.176	46	27.176	29	27.176	32	27.176	26	27.176	53	27.176	34	27.176	24	27.176	25	27.176	38	27.176	34	27.176	36	27.176	53	27.176	28	27.176	21	27.176	27	27.176	25	27.176	28
27.19	35	27.19	39	27.19	29	27.19	51	27.19	35	27.19	20	27.19	29	27.19	62	27.19	44	27.19	29	27.19	34	27.19	26	27.19	52	27.19	34	27.19	22	27.19	25	27.19	38	27.19	33	27.19	36	27.19	54	27.19	26	27.19	22	27.19	27	27.19	26	27.19	29
27.204	37	27.204	37	27.204	29	27.204	46	27.204	33	27.204	18	27.204	29	27.204	51	27.204	41	27.204	30	27.204	37	27.204	26	27.204	50	27.204	33	27.204	21	27.204	25	27.204	38	27.204	33	27.204	37	27.204	54	27.204	24	27.204	23	27.204	28	27.204	27	27.204	29
27.218	38	27.218	35	27.218	30	27.218	42	27.218	32	27.218	17	27.218	29	27.218	44	27.218	39	27.218	29	27.218	38	27.218	27	27.218	50	27.218	31	27.218	19	27.218	24	27.218	38	27.218	33	27.218	37	27.218	55	27.218	24	27.218	23	27.218	29	27.218	28	27.218	29
27.232	37	27.232	33	27.232	31	27.232	37	27.232	31	27.232	16	27.232	29	27.232	39	27.232	38	27.232	27	27.232	38	27.232	29	27.232	51	27.232	28	27.232	18	27.232	23	27.232	38	27.232	33	27.232	36	27.232	57	27.232	26	27.232	23	27.232	29	27.232	28	27.232	29
27.246	36	27.246	32	27.246	32	27.246	33	27.246	31	27.246	17	27.246	28	27.246	36	27.246	38	27.246	26	27.246	38	27.246	29	27.246	52	27.246	27	27.246	18	27.246	23	27.246	38	27.246	33	27.246	36	27.246	58	27.246	28	27.246	23	27.246	30	27.246	27	27.246	29
27.26	34	27.26	34	27.26	34	27.26	31	27.26	31	27.26	20	27.26	26	27.26	37	27.26	40	27.26	26	27.26	36	27.26	29	27.26	55	27.26	30	27.26	18	27.26	22	27.26	40	27.26	33	27.26	36	27.26	57	27.26	29	27.26	24	27.26	30	27.26	23	27.26	28
27.274	31	27.274	36	27.274	35	27.274	30	27.274	31	27.274	22	27.274	25	27.274	37	27.274	42	27.274	27	27.274	34	27.274	29	27.274	59	27.274	32	27.274	18	27.274	22	27.274	41	27.274	32	27.274	37	27.274	57	27.274	31	27.274	25	27.274	30	27.274	20	27.274	27
27.288	31	27.288	38	27.288	35	27.288	32	27.288	32	27.288	24	27.288	24	27.288	30	27.288	41	27.288	28	27.288	33	27.288	28	27.288	64	27.288	31	27.288	19	27.288	20	27.288	37	27.288	31	27.288	36	27.288	59	27.288	33	27.288	27	27.288	31	27.288	20	27.288	27
27.302	30	27.302	40	27.302	35	27.302	34	27.302	33	27.302	25	27.302	24	27.302	24	27.302	41	27.302	29	27.302	32	27.302	27	27.302	69	27.302	30	27.302	20	27.302	18	27.302	34	27.302	30	27.302	35	27.302	60	27.302	36	27.302	28	27.302	31	27.302	21	27.302	28
27.316	30	27.316	40	27.316	34	27.316	37	27.316	35	27.316	25	27.316	23	27.316	19	27.316	38	27.316	29	27.316	31	27.316	28	27.316	69	27.316	31	27.316	22	27.316	19	27.316	33	27.316	31	27.316	34	27.316	61	27.316	37	27.316	28	27.316	31	27.316	23	27.316	28
27.33	30	27.33	40	27.33	34	27.33	40	27.33	38	27.33	25	27.33	22	27.33	16	27.33	36	27.33	29	27.33	30	27.33	29	27.33	69	27.33	32	27.33	24	27.33	20	27.33	32	27.33	32	27.33	33	27.33	63	27.33	38	27.33	27	27.33	30	27.33	25	27.33	29
27.344	31	27.344	39	27.344	33	27.344	39	27.344	40	27.344	25	27.344	20	27.344	20	27.344	35	27.344	29	27.344	30	27.344	29	27.344	67	27.344	32	27.344	24	27.344	22	27.344	33	27.344	32	27.344	32	27.344	63	27.344	38	27.344	27	27.344	30	27.344	27	27.344	30
27.358	33	27.358	38	27.358	31	27.358	36	27.358	42	27.358	25	27.358	19	27.358	29	27.358	36	27.358	29	27.358	31	27.358	28	27.358	65	27.358	32	27.358	23	27.358	24	27.358	35	27.358	32	27.358	32	27.358	62	27.358	38	27.358	27	27.358	30	27.358	28	27.358	30
27.372	34	27.372	38	27.372	29	27.372	35	27.372	43	27.372	24	27.372	19	27.372	33	27.372	38	27.372	28	27.372	31	27.372	26	27.372	63	27.372	30	27.372	23	27.372	25	27.372	37	27.372	33	27.372	32	27.372	62	27.372	37	27.372	27	27.372	30	27.372	28	27.372	31
27.386	35	27.386	40	27.386	30	27.386	34	27.386	43	27.386	24	27.386	21	27.386	31	27.386	42	27.386	26	27.386	32	27.386	25	27.386	63	27.386	27	27.386	23	27.386	25	27.386	37	27.386	34	27.386	30	27.386	62	27.386	36	27.386	30	27.386	30	27.386	25	27.386	31
27.4	36	27.4	43	27.4	30	27.4	34	27.4	44	27.4	23	27.4	23	27.4	29	27.4	45	27.4	24	27.4	34	27.4	24	27.4	64	27.4	26	27.4	23	27.4	25	27.4	38	27.4	35	27.4	29	27.4	62	27.4	34	27.4	32	27.4	30	27.4	23	27.4	31
27.414	36	27.414	45	27.414	30	27.414	33	27.414	50	27.414	23	27.414	25	27.414	30	27.414	44	27.414	25	27.414	37	27.414	27	27.414	69	27.414	30	27.414	25	27.414	24	27.414	37	27.414	36	27.414	30	27.414	60	27.414	32	27.414	30	27.414	32	27.414	23	27.414	31
27.428	36	27.428	47	27.428	30	27.428	33	27.428	55	27.428	23	27.428	27	27.428	31	27.428	43	27.428	27	27.428	39	27.428	30	27.428	73	27.428	33	27.428	27	27.428	22	27.428	37	27.428	37	27.428	30	27.428	58	27.428	30	27.428	29	27.428	33	27.428	23	27.428	31
27.442	34	27.442	44	27.442	28	27.442	33	27.442	63	27.442	22	27.442	26	27.442	32	27.442	42	27.442	27	27.442	40	27.442	30	27.442	72	27.442	34	27.442	23	27.442	20	27.442	39	27.442	35	27.442	31	27.442	56	27.442	31	27.442	31	27.442	32	27.442	24	27.442	29
27.456	33	27.456	40	27.456	26	27.456	34	27.456	71	27.456	21	27.456	25	27.456	33	27.456	42	27.456	27	27.456	41	27.456	30	27.456	70	27.456	35	27.456	20	27.456	18	27.456	41	27.456	33	27.456	32	27.456	53	27.456	31	27.456	32	27.456	30	27.456	25	27.456	27
27.47	34	27.47	40	27.47	26	27.47	33	27.47	73	27.47	21	27.47	24	27.47	30	27.47	40	27.47	28	27.47	38	27.47	28	27.47	69	27.47	36	27.47	18	27.47	19	27.47	40	27.47	32	27.47	32	27.47	52	27.47	30	27.47	33	27.47	29	27.47	25	27.47	26
27.484	36	27.484	40	27.484	27	27.484	31	27.484	72	27.484	23	27.484	23	27.484	25	27.484	38	27.484	28	27.484	34	27.484	25	27.484	69	27.484	37	27.484	18	27.484	21	27.484	38	27.484	31	27.484	32	27.484	50	27.484	27	27.484	32	27.484	28	27.484	24	27.484	27
27.498	37	27.498	40	27.498	28	27.498	30	27.498	77	27.498	26	27.498	23	27.498	22	27.498	40	27.498	28	27.498	31	27.498	25	27.498	69	27.498	36	27.498	19	27.498	23	27.498	36	27.498	32	27.498	32	27.498	52	27.498	26	27.498	32	27.498	28	27.498	22	27.498	28
27.512	37	27.512	40	27.512	28	27.512	29	27.512	87	27.512	32	27.512	23	27.512	22	27.512	45	27.512	28	27.512	29	27.512	26	27.512	70	27.512	34	27.512	22	27.512	24	27.512	35	27.512	34	27.512	32	27.512	57	27.512	27	27.512	31	27.512	30	27.512	20	27.512	30
27.526	37	27.526	39	27.526	28	27.526	29	27.526	96	27.526	34	27.526	24	27.526	22	27.526	48	27.526	26	27.526	28	27.526	27	27.526	72	27.526	34	27.526	24	27.526	24	27.526	34	27.526	34	27.526	31	27.526	62	27.526	28	27.526	31	27.526	30	27.526	18	27.526	31
27.54	38	27.54	39	27.54	29	27.54	30	27.54	104	27.54	31	27.54	23	27.54	24	27.54	44	27.54	25	27.54	32	27.54	27	27.54	77	27.54	36	27.54	25	27.54	24	27.54	36	27.54	32	27.54	31	27.54	67	27.54	28	27.54	31	27.54	29	27.54	20	27.54	29
27.554	39	27.554	38	27.554	29	27.554	31	27.554	110	27.554	28	27.554	22	27.554	25	27.554	41	27.554	23	27.554	35	27.554	27	27.554	82	27.554	37	27.554	27	27.554	23	27.554	38	27.554	29	27.554	30	27.554	71	27.554	29	27.554	31	27.554	28	27.554	21	27.554	28
27.568	36	27.568	38	27.568	29	27.568	31	27.568	101	27.568	28	27.568	20	27.568	24	27.568	42	27.568	23	27.568	37	27.568	26	27.568	87	27.568	34	27.568	24	27.568	23	27.568	38	27.568	28	27.568	29	27.568	68	27.568	31	27.568	32	27.568	32	27.568	20	27.568	26
27.582	34	27.582	39	27.582	28	27.582	30	27.582	92	27.582	28	27.582	19	27.582	22	27.582	42	27.582	23	27.582	40	27.582	25	27.582	91	27.582	31	27.582	21	27.582	23	27.582	38	27.582	27	27.582	29	27.582	64	27.582	34	27.582	33	27.582	36	27.582	19	27.582	25
27.596	35	27.596	37	27.596	28	27.596	31	27.596	83	27.596	26	27.596	21	27.596	22	27.596	42	27.596	24	27.596	38	27.596	28	27.596	85	27.596	32	27.596	20	27.596	22	27.596	35	27.596	30	27.596	28	27.596	61	27.596	32	27.596	35	27.596	34	27.596	18	27.596	26
27.61	36	27.61	36	27.61	27	27.61	32	27.61	73	27.61	24	27.61	25	27.61	22	27.61	41	27.61	25	27.61	36	27.61	32	27.61	78	27.61	33	27.61	20	27.61	21	27.61	32	27.61	33	27.61	28	27.61	57	27.61	31	27.61	36	27.61	31	27.61	16	27.61	27
27.624	36	27.624	36	27.624	27	27.624	34	27.624	64	27.624	23	27.624	26	27.624	21	27.624	39	27.624	24	27.624	33	27.624	32	27.624	72	27.624	34	27.624	21	27.624	19	27.624	32	27.624	35	27.624	27	27.624	57	27.624	31	27.624	38	27.624	29	27.624	18	27.624	28
27.638	36	27.638	36	27.638	28	27.638	37	27.638	56	27.638	24	27.638	26	27.638	20	27.638	36	27.638	23	27.638	30	27.638	31	27.638	67	27.638	35	27.638	24	27.638	16	27.638	34	27.638	36	27.638	26	27.638	58	27.638	33	27.638	40	27.638	26	27.638	20	27.638	30
27.652	35	27.652	36	27.652	30	27.652	38	27.652	49	27.652	24	27.652	27	27.652	20	27.652	37	27.652	22	27.652	29	27.652	29	27.652	65	27.652	34	27.652	25	27.652	16	27.652	35	27.652	35	27.652	27	27.652	56	27.652	34	27.652	44	27.652	26	27.652	22	27.652	30
27.666	34	27.666	35	27.666	32	27.666	36	27.666	44	27.666	23	27.666	31	27.666	21	27.666	42	27.666	21	27.666	32	27.666	26	27.666	65	27.666	30	27.666	24	27.666	19	27.666	34	27.666	34	27.666	29	27.666	50	27.666	34	27.666	50	27.666	28	27.666	22	27.666	30
27.68	35	27.68	35	27.68	34	27.68	35	27.68	39	27.68	23	27.68	34	27.68	21	27.68	46	27.68	20	27.68	33	27.68	24	27.68	66	27.68	27	27.68	22	27.68	22	27.68	33	27.68	32	27.68	31	27.68	46	27.68	34	27.68	53	27.68	30	27.68	22	27.68	30
27.694	38	27.694	40	27.694	37	27.694	33	27.694	35	27.694	23	27.694	34	27.694	20	27.694	43	27.694	22	27.694	34	27.694	25	27.694	67	27.694	28	27.694	21	27.694	19	27.694	34	27.694	29	27.694	29	27.694	50	27.694	31	27.694	44	27.694	30	27.694	21	27.694	31
27.708	41	27.708	44	27.708	40	27.708	30	27.708	31	27.708	23	27.708	34	27.708	18	27.708	39	27.708	24	27.708	34	27.708	25	27.708	68	27.708	29	27.708	19	27.708	16	27.708	35	27.708	26	27.708	27	27.708	53	27.708	28	27.708	36	27.708	31	27.708	20	27.708	32
27.722	38	27.722	41	27.722	39	27.722	33	27.722	23	27.722	23	27.722	29	27.722	20	27.722	39	27.722	28	27.722	34	27.722	24	27.722	66	27.722	27	27.722	22	27.722	17	27.722	38	27.722	29	27.722	27	27.722	55	27.722	25	27.722	31	27.722	30	27.722	22	27.722	30
27.736	36	27.736	38	27.736	37	27.736	37	27.736	15	27.736	24	27.736	24	27.736	22	27.736	40	27.736	32	27.736	35	27.736	24	27.736	65	27.736	25	27.736	26	27.736	17	27.736	42	27.736	33	27.736	27	27.736	56	27.736	22	27.736	27	27.736	28	27.736	25	27.736	27
27.75	34	27.75	39	27.75	35	27.75	37	27.75	13	27.75	26	27.75	25	27.75	21	27.75	37	27.75	33	27.75	34	27.75	24	27.75	65	27.75	27	27.75	26	27.75	19	27.75	42	27.75	34	27.75	29	27.75	58	27.75	24	27.75	28	27.75	25	27.75	24	27.75	27
27.764	31	27.764	41	27.764	33	27.764	36	27.764	14	27.764	30	27.764	27	27.764	20	27.764	33	27.764	34	27.764	32	27.764	24	27.764	66	27.764	30	27.764	26	27.764	22	27.764	42	27.764	36	27.764	30	27.764	60	27.764	28	27.764	30	27.764	21	27.764	22	27.764	28
27.778	32	27.778	39	27.778	33	27.778	34	27.778	19	27.778	31	27.778	28	27.778	20	27.778	33	27.778	33	27.778	32	27.778	25	27.778	67	27.778	30	27.778	24	27.778	23	27.778	39	27.778	36	27.778	31	27.778	60	27.778	30	27.778	32	27.778	22	27.778	21	27.778	29
27.792	36	27.792	34	27.792	36	27.792	31	27.792	29	27.792	29	27.792	28	27.792	21	27.792	35	27.792	29	27.792	34	27.792	27	27.792	69	27.792	27	27.792	22	27.792	23	27.792	35	27.792	35	27.792	32	27.792	59	27.792	31	27.792	33	27.792	27	27.792	22	27.792	30
27.806	39	27.806	31	27.806	37	27.806	30	27.806	35	27.806	28	27.806	29	27.806	21	27.806	38	27.806	27	27.806	35	27.806	29	27.806	71	27.806	25	27.806	20	27.806	23	27.806	32	27.806	35	27.806	33	27.806	59	27.806	32	27.806	33	27.806	29	27.806	22	27.806	30
27.82	39	27.82	31	27.82	37	27.82	33	27.82	33	27.82	25	27.82	31	27.82	20	27.82	41	27.82	28	27.82	35	27.82	31	27.82	73	27.82	25	27.82	18	27.82	21	27.82	33	27.82	37	27.82	31	27.82	60	27.82	31	27.82	32	27.82	25	27.82	22	27.82	32
27.834	40	27.834	31	27.834	37	27.834	36	27.834	30	27.834	22	27.834	33	27.834	20	27.834	43	27.834	29	27.834	34	27.834	33	27.834	74	27.834	26	27.834	16	27.834	19	27.834	34	27.834	38	27.834	30	27.834	61	27.834	31	27.834	31	27.834	22	27.834	22	27.834	33
27.848	37	27.848	34	27.848	38	27.848	33	27.848	30	27.848	23	27.848	32	27.848	23	27.848	41	27.848	28	27.848	30	27.848	30	27.848	68	27.848	29	27.848	18	27.848	18	27.848	32	27.848	34	27.848	28	27.848	59	27.848	33	27.848	29	27.848	25	27.848	23	27.848	33
27.862	34	27.862	37	27.862	39	27.862	30	27.862	30	27.862	24	27.862	30	27.862	26	27.862	38	27.862	27	27.862	26	27.862	27	27.862	61	27.862	33	27.862	19	27.862	16	27.862	31	27.862	31	27.862	26	27.862	58	27.862	35	27.862	28	27.862	29	27.862	24	27.862	34
27.876	36	27.876	37	27.876	37	27.876	32	27.876	28	27.876	22	27.876	29	27.876	26	27.876	42	27.876	26	27.876	29	27.876	25	27.876	62	27.876	32	27.876	18	27.876	18	27.876	34	27.876	32	27.876	25	27.876	61	27.876	36	27.876	31	27.876	30	27.876	22	27.876	33
27.89	38	27.89	37	27.89	35	27.89	35	27.89	25	27.89	19	27.89	28	27.89	26	27.89	48	27.89	26	27.89	33	27.89	23	27.89	64	27.89	30	27.89	18	27.89	21	27.89	39	27.89	34	27.89	24	27.89	65	27.89	38	27.89	35	27.89	30	27.89	21	27.89	32
27.904	36	27.904	38	27.904	36	27.904	35	27.904	24	27.904	20	27.904	32	27.904	26	27.904	48	27.904	25	27.904	35	27.904	23	27.904	65	27.904	29	27.904	20	27.904	21	27.904	37	27.904	36	27.904	26	27.904	64	27.904	37	27.904	33	27.904	29	27.904	20	27.904	31
27.918	33	27.918	39	27.918	38	27.918	34	27.918	25	27.918	23	27.918	39	27.918	25	27.918	45	27.918	23	27.918	35	27.918	24	27.918	65	27.918	27	27.918	23	27.918	19	27.918	33	27.918	37	27.918	28	27.918	62	27.918	36	27.918	28	27.918	27	27.918	21	27.918	31
27.932	32	27.932	39	27.932	39	27.932	34	27.932	26	27.932	25	27.932	41	27.932	24	27.932	44	27.932	23	27.932	34	27.932	25	27.932	65	27.932	27	27.932	24	27.932	18	27.932	32	27.932	37	27.932	30	27.932	61	27.932	34	27.932	27	27.932	25	27.932	22	27.932	30
27.946	33	27.946	36	27.946	38	27.946	33	27.946	28	27.946	23	27.946	36	27.946	22	27.946	43	27.946	27	27.946	32	27.946	24	27.946	66	27.946	29	27.946	23	27.946	19	27.946	35	27.946	35	27.946	31	27.946	62	27.946	30	27.946	29	27.946	21	27.946	22	27.946	27
27.96	34	27.96	33	27.96	36	27.96	32	27.96	30	27.96	22	27.96	31	27.96	21	27.96	42	27.96	30	27.96	31	27.96	23	27.96	68	27.96	31	27.96	23	27.96	19	27.96	39	27.96	32	27.96	32	27.96	64	27.96	27	27.96	31	27.96	19	27.96	21	27.96	25
27.974	31	27.974	34	27.974	31	27.974	31	27.974	29	27.974	23	27.974	27	27.974	21	27.974	39	27.974	29	27.974	31	27.974	24	27.974	71	27.974	33	27.974	23	27.974	17	27.974	45	27.974	31	27.974	29	27.974	71	27.974	27	27.974	32	27.974	23	27.974	18	27.974	25
27.988	27	27.988	34	27.988	27	27.988	30	27.988	29	27.988	24	27.988	23	27.988	21	27.988	36	27.988	29	27.988	31	27.988	25	27.988	74	27.988	35	27.988	23	27.988	15	27.988	51	27.988	29	27.988	26	27.988	78	27.988	28	27.988	32	27.988	26	27.988	15	27.988	25
28.002	28	28.002	36	28.002	29	28.002	35	28.002	26	28.002	25	28.002	24	28.002	20	28.002	36	28.002	30	28.002	32	28.002	27	28.002	71	28.002	37	28.002	22	28.002	16	28.002	57	28.002	28	28.002	26	28.002	69	28.002	30	28.002	30	28.002	25	28.002	18	28.002	26
28.016	29	28.016	39	28.016	32	28.016	39	28.016	24	28.016	26	28.016	25	28.016	20	28.016	36	28.016	32	28.016	34	28.016	29	28.016	69	28.016	38	28.016	21	28.016	17	28.016	62	28.016	26	28.016	26	28.016	59	28.016	32	28.016	27	28.016	24	28.016	20	28.016	27
28.03	31	28.03	39	28.03	34	28.03	39	28.03	25	28.03	26	28.03	27	28.03	20	28.03	36	28.03	33	28.03	34	28.03	29	28.03	71	28.03	35	28.03	22	28.03	18	28.03	56	28.03	29	28.03	28	28.03	58	28.03	32	28.03	26	28.03	25	28.03	20	28.03	27
28.044	34	28.044	39	28.044	37	28.044	37	28.044	27	28.044	25	28.044	30	28.044	20	28.044	36	28.044	34	28.044	35	28.044	29	28.044	74	28.044	30	28.044	24	28.044	19	28.044	47	28.044	33	28.044	31	28.044	59	28.044	31	28.044	25	28.044	27	28.044	18	28.044	27
28.058	35	28.058	39	28.058	40	28.058	36	28.058	28	28.058	24	28.058	30	28.058	20	28.058	35	28.058	35	28.058	34	28.058	28	28.058	75	28.058	29	28.058	26	28.058	19	28.058	40	28.058	34	28.058	32	28.058	62	28.058	30	28.058	25	28.058	28	28.058	19	28.058	28
28.072	35	28.072	39	28.072	44	28.072	36	28.072	30	28.072	23	28.072	29	28.072	20	28.072	33	28.072	35	28.072	32	28.072	25	28.072	73	28.072	31	28.072	28	28.072	19	28.072	36	28.072	34	28.072	33	28.072	66	28.072	29	28.072	25	28.072	30	28.072	21	28.072	30
28.086	36	28.086	39	28.086	46	28.086	35	28.086	31	28.086	22	28.086	28	28.086	20	28.086	33	28.086	34	28.086	32	28.086	23	28.086	71	28.086	32	28.086	30	28.086	19	28.086	34	28.086	32	28.086	32	28.086	68	28.086	28	28.086	25	28.086	30	28.086	23	28.086	31
28.1	38	28.1	41	28.1	45	28.1	36	28.1	32	28.1	21	28.1	29	28.1	22	28.1	37	28.1	34	28.1	37	28.1	24	28.1	69	28.1	32	28.1	32	28.1	18	28.1	34	28.1	31	28.1	31	28.1	63	28.1	27	28.1	28	28.1	29	28.1	24	28.1	32
28.114	41	28.114	42	28.114	43	28.114	36	28.114	34	28.114	20	28.114	30	28.114	24	28.114	40	28.114	34	28.114	41	28.114	24	28.114	68	28.114	32	28.114	35	28.114	17	28.114	34	28.114	30	28.114	29	28.114	58	28.114	27	28.114	31	28.114	27	28.114	25	28.114	33
28.128	40	28.128	41	28.128	39	28.128	31	28.128	33	28.128	20	28.128	28	28.128	23	28.128	40	28.128	31	28.128	38	28.128	28	28.128	70	28.128	31	28.128	35	28.128	17	28.128	33	28.128	35	28.128	32	28.128	56	28.128	32	28.128	30	28.128	27	28.128	23	28.128	33
28.142	40	28.142	41	28.142	36	28.142	26	28.142	33	28.142	20	28.142	25	28.142	21	28.142	40	28.142	27	28.142	34	28.142	31	28.142	73	28.142	30	28.142	35	28.142	18	28.142	32	28.142	40	28.142	35	28.142	54	28.142	36	28.142	30	28.142	26	28.142	21	28.142	33
28.156	39	28.156	43	28.156	34	28.156	27	28.156	31	28.156	22	28.156	25	28.156	20	28.156	41	28.156	27	28.156	34	28.156	31	28.156	72	28.156	29	28.156	31	28.156	18	28.156	35	28.156	41	28.156	35	28.156	58	28.156	36	28.156	30	28.156	27	28.156	19	28.156	32
28.17	38	28.17	46	28.17	31	28.17	28	28.17	29	28.17	25	28.17	25	28.17	19	28.17	42	28.17	27	28.17	34	28.17	30	28.17	70	28.17	29	28.17	27	28.17	18	28.17	39	28.17	41	28.17	34	28.17	62	28.17	35	28.17	32	28.17	27	28.17	18	28.17	30
28.184	37	28.184	45	28.184	31	28.184	30	28.184	28	28.184	24	28.184	27	28.184	19	28.184	42	28.184	28	28.184	34	28.184	28	28.184	68	28.184	29	28.184	25	28.184	20	28.184	39	28.184	40	28.184	33	28.184	64	28.184	34	28.184	33	28.184	28	28.184	18	28.184	30
28.198	35	28.198	43	28.198	32	28.198	32	28.198	26	28.198	21	28.198	30	28.198	19	28.198	41	28.198	29	28.198	35	28.198	25	28.198	65	28.198	31	28.198	24	28.198	22	28.198	36	28.198	38	28.198	33	28.198	63	28.198	35	28.198	33	28.198	30	28.198	19	28.198	29
28.212	34	28.212	42	28.212	32	28.212	33	28.212	25	28.212	20	28.212	31	28.212	19	28.212	40	28.212	29	28.212	33	28.212	24	28.212	63	28.212	31	28.212	24	28.212	23	28.212	34	28.212	36	28.212	33	28.212	62	28.212	34	28.212	33	28.212	30	28.212	19	28.212	29
28.226	33	28.226	43	28.226	31	28.226	33	28.226	26	28.226	21	28.226	30	28.226	20	28.226	40	28.226	27	28.226	30	28.226	25	28.226	61	28.226	29	28.226	24	28.226	21	28.226	32	28.226	33	28.226	35	28.226	61	28.226	32	28.226	31	28.226	26	28.226	20	28.226	28
28.24	33	28.24	43	28.24	31	28.24	33	28.24	26	28.24	23	28.24	29	28.24	20	28.24	40	28.24	26	28.24	27	28.24	27	28.24	59	28.24	27	28.24	23	28.24	19	28.24	31	28.24	31	28.24	36	28.24	61	28.24	30	28.24	29	28.24	23	28.24	20	28.24	28
28.254	32	28.254	41	28.254	31	28.254	31	28.254	25	28.254	24	28.254	27	28.254	21	28.254	40	28.254	25	28.254	28	28.254	28	28.254	61	28.254	26	28.254	23	28.254	20	28.254	30	28.254	31	28.254	36	28.254	62	28.254	29	28.254	28	28.254	23	28.254	19	28.254	29
28.268	31	28.268	40	28.268	32	28.268	28	28.268	24	28.268	25	28.268	26	28.268	22	28.268	41	28.268	24	28.268	29	28.268	30	28.268	62	28.268	25	28.268	24	28.268	21	28.268	29	28.268	30	28.268	35	28.268	64	28.268	29	28.268	27	28.268	23	28.268	18	28.268	29
28.282	31	28.282	40	28.282	29	28.282	29	28.282	25	28.282	25	28.282	25	28.282	24	28.282	39	28.282	24	28.282	32	28.282	30	28.282	58	28.282	25	28.282	24	28.282	23	28.282	29	28.282	32	28.282	32	28.282	64	28.282	30	28.282	28	28.282	24	28.282	19	28.282	30
28.296	31	28.296	40	28.296	26	28.296	29	28.296	25	28.296	26	28.296	25	28.296	25	28.296	37	28.296	24	28.296	35	28.296	29	28.296	55	28.296	25	28.296	24	28.296	25	28.296	29	28.296	33	28.296	28	28.296	63	28.296	31	28.296	29	28.296	25	28.296	20	28.296	31
28.31	33	28.31	40	28.31	25	28.31	30	28.31	26	28.31	26	28.31	26	28.31	26	28.31	37	28.31	24	28.31	37	28.31	28	28.31	54	28.31	25	28.31	23	28.31	25	28.31	31	28.31	35	28.31	27	28.31	65	28.31	31	28.31	29	28.31	25	28.31	21	28.31	31
28.324	36	28.324	41	28.324	24	28.324	31	28.324	26	28.324	26	28.324	27	28.324	28	28.324	38	28.324	25	28.324	37	28.324	26	28.324	56	28.324	23	28.324	21	28.324	23	28.324	33	28.324	38	28.324	28	28.324	67	28.324	31	28.324	30	28.324	26	28.324	21	28.324	30
28.338	39	28.338	41	28.338	23	28.338	32	28.338	25	28.338	26	28.338	27	28.338	29	28.338	39	28.338	24	28.338	37	28.338	25	28.338	58	28.338	23	28.338	21	28.338	22	28.338	34	28.338	39	28.338	28	28.338	71	28.338	30	28.338	30	28.338	26	28.338	22	28.338	29
28.352	40	28.352	38	28.352	24	28.352	35	28.352	23	28.352	26	28.352	27	28.352	30	28.352	38	28.352	24	28.352	37	28.352	25	28.352	61	28.352	24	28.352	21	28.352	20	28.352	33	28.352	40	28.352	29	28.352	77	28.352	29	28.352	30	28.352	27	28.352	22	28.352	28
28.366	40	28.366	37	28.366	25	28.366	37	28.366	22	28.366	25	28.366	28	28.366	31	28.366	38	28.366	24	28.366	36	28.366	24	28.366	63	28.366	26	28.366	21	28.366	19	28.366	33	28.366	40	28.366	30	28.366	83	28.366	28	28.366	29	28.366	27	28.366	23	28.366	27
28.38	39	28.38	37	28.38	25	28.38	37	28.38	22	28.38	24	28.38	29	28.38	30	28.38	37	28.38	25	28.38	35	28.38	25	28.38	65	28.38	27	28.38	20	28.38	19	28.38	36	28.38	39	28.38	32	28.38	84	28.38	27	28.38	28	28.38	27	28.38	22	28.38	27
28.394	38	28.394	37	28.394	25	28.394	37	28.394	23	28.394	23	28.394	31	28.394	28	28.394	37	28.394	26	28.394	34	28.394	26	28.394	66	28.394	29	28.394	20	28.394	19	28.394	38	28.394	38	28.394	34	28.394	86	28.394	27	28.394	27	28.394	27	28.394	21	28.394	28
28.408	38	28.408	37	28.408	27	28.408	35	28.408	24	28.408	23	28.408	30	28.408	26	28.408	36	28.408	27	28.408	33	28.408	25	28.408	67	28.408	32	28.408	19	28.408	20	28.408	37	28.408	37	28.408	35	28.408	87	28.408	25	28.408	27	28.408	27	28.408	20	28.408	27
28.422	39	28.422	37	28.422	29	28.422	34	28.422	26	28.422	23	28.422	30	28.422	24	28.422	36	28.422	28	28.422	32	28.422	25	28.422	67	28.422	34	28.422	19	28.422	20	28.422	36	28.422	36	28.422	36	28.422	89	28.422	24	28.422	27	28.422	26	28.422	20	28.422	26
28.436	38	28.436	36	28.436	30	28.436	35	28.436	27	28.436	24	28.436	29	28.436	26	28.436	36	28.436	29	28.436	32	28.436	24	28.436	73	28.436	35	28.436	20	28.436	21	28.436	35	28.436	36	28.436	37	28.436	88	28.436	25	28.436	28	28.436	26	28.436	20	28.436	25
28.45	37	28.45	35	28.45	31	28.45	36	28.45	29	28.45	24	28.45	28	28.45	28	28.45	37	28.45	28	28.45	33	28.45	25	28.45	80	28.45	34	28.45	21	28.45	22	28.45	33	28.45	37	28.45	38	28.45	88	28.45	26	28.45	29	28.45	26	28.45	21	28.45	24
28.464	35	28.464	36	28.464	30	28.464	36	28.464	28	28.464	25	28.464	28	28.464	29	28.464	37	28.464	29	28.464	35	28.464	25	28.464	86	28.464	34	28.464	22	28.464	23	28.464	34	28.464	37	28.464	38	28.464	90	28.464	28	28.464	29	28.464	26	28.464	22	28.464	24
28.478	32	28.478	38	28.478	29	28.478	36	28.478	26	28.478	26	28.478	29	28.478	30	28.478	38	28.478	30	28.478	37	28.478	27	28.478	93	28.478	34	28.478	23	28.478	22	28.478	36	28.478	38	28.478	37	28.478	92	28.478	30	28.478	29	28.478	26	28.478	23	28.478	24
28.492	31	28.492	40	28.492	28	28.492	36	28.492	25	28.492	26	28.492	29	28.492	32	28.492	39	28.492	31	28.492	38	28.492	27	28.492	98	28.492	34	28.492	24	28.492	21	28.492	37	28.492	38	28.492	36	28.492	95	28.492	32	28.492	29	28.492	27	28.492	24	28.492	25
28.506	32	28.506	40	28.506	29	28.506	36	28.506	24	28.506	25	28.506	29	28.506	33	28.506	40	28.506	33	28.506	39	28.506	27	28.506	100	28.506	36	28.506	24	28.506	20	28.506	37	28.506	38	28.506	34	28.506	99	28.506	32	28.506	28	28.506	28	28.506	23	28.506	26
28.52	33	28.52	40	28.52	29	28.52	35	28.52	23	28.52	24	28.52	28	28.52	34	28.52	41	28.52	34	28.52	40	28.52	27	28.52	101	28.52	37	28.52	24	28.52	19	28.52	38	28.52	38	28.52	31	28.52	104	28.52	32	28.52	27	28.52	29	28.52	23	28.52	27
28.534	34	28.534	38	28.534	29	28.534	35	28.534	24	28.534	24	28.534	28	28.534	35	28.534	42	28.534	35	28.534	40	28.534	27	28.534	103	28.534	37	28.534	24	28.534	20	28.534	39	28.534	37	28.534	29	28.534	113	28.534	30	28.534	27	28.534	29	28.534	24	28.534	27
28.548	35	28.548	37	28.548	29	28.548	35	28.548	24	28.548	24	28.548	27	28.548	36	28.548	43	28.548	35	28.548	40	28.548	27	28.548	104	28.548	37	28.548	24	28.548	21	28.548	41	28.548	36	28.548	27	28.548	121	28.548	28	28.548	27	28.548	29	28.548	24	28.548	27
28.562	35	28.562	36	28.562	30	28.562	34	28.562	23	28.562	25	28.562	28	28.562	35	28.562	42	28.562	34	28.562	40	28.562	28	28.562	105	28.562	36	28.562	25	28.562	21	28.562	41	28.562	35	28.562	27	28.562	130	28.562	28	28.562	27	28.562	28	28.562	26	28.562	26
28.576	35	28.576	35	28.576	30	28.576	34	28.576	21	28.576	25	28.576	29	28.576	34	28.576	41	28.576	34	28.576	39	28.576	28	28.576	106	28.576	35	28.576	25	28.576	21	28.576	40	28.576	35	28.576	27	28.576	138	28.576	28	28.576	27	28.576	28	28.576	27	28.576	25
28.59	34	28.59	35	28.59	29	28.59	36	28.59	20	28.59	25	28.59	30	28.59	34	28.59	40	28.59	33	28.59	38	28.59	27	28.59	106	28.59	34	28.59	26	28.59	20	28.59	38	28.59	36	28.59	29	28.59	145	28.59	29	28.59	27	28.59	28	28.59	28	28.59	25
28.604	33	28.604	34	28.604	29	28.604	39	28.604	20	28.604	23	28.604	29	28.604	34	28.604	40	28.604	31	28.604	37	28.604	26	28.604	107	28.604	33	28.604	27	28.604	20	28.604	35	28.604	38	28.604	31	28.604	152	28.604	31	28.604	26	28.604	27	28.604	28	28.604	25
28.618	33	28.618	34	28.618	28	28.618	43	28.618	20	28.618	23	28.618	29	28.618	34	28.618	40	28.618	31	28.618	36	28.618	26	28.618	109	28.618	32	28.618	27	28.618	19	28.618	34	28.618	39	28.618	34	28.618	164	28.618	33	28.618	25	28.618	27	28.618	27	28.618	26
28.632	33	28.632	35	28.632	27	28.632	49	28.632	21	28.632	22	28.632	28	28.632	35	28.632	41	28.632	33	28.632	35	28.632	26	28.632	111	28.632	32	28.632	26	28.632	19	28.632	36	28.632	39	28.632	35	28.632	182	28.632	34	28.632	24	28.632	26	28.632	27	28.632	27
28.646	33	28.646	36	28.646	26	28.646	52	28.646	22	28.646	22	28.646	28	28.646	35	28.646	42	28.646	34	28.646	35	28.646	26	28.646	112	28.646	31	28.646	26	28.646	20	28.646	37	28.646	39	28.646	37	28.646	202	28.646	35	28.646	24	28.646	26	28.646	27	28.646	28
28.66	35	28.66	36	28.66	27	28.66	49	28.66	23	28.66	24	28.66	28	28.66	38	28.66	42	28.66	35	28.66	35	28.66	26	28.66	109	28.66	32	28.66	24	28.66	21	28.66	38	28.66	36	28.66	38	28.66	227	28.66	34	28.66	25	28.66	26	28.66	25	28.66	28
28.674	36	28.674	36	28.674	27	28.674	45	28.674	23	28.674	25	28.674	29	28.674	40	28.674	43	28.674	36	28.674	35	28.674	26	28.674	106	28.674	33	28.674	23	28.674	22	28.674	40	28.674	33	28.674	40	28.674	252	28.674	33	28.674	26	28.674	25	28.674	22	28.674	29
28.688	38	28.688	36	28.688	29	28.688	40	28.688	24	28.688	25	28.688	29	28.688	47	28.688	44	28.688	35	28.688	36	28.688	26	28.688	116	28.688	33	28.688	22	28.688	23	28.688	39	28.688	32	28.688	38	28.688	274	28.688	31	28.688	30	28.688	23	28.688	20	28.688	28
28.702	41	28.702	36	28.702	30	28.702	34	28.702	24	28.702	24	28.702	30	28.702	54	28.702	44	28.702	34	28.702	37	28.702	25	28.702	126	28.702	34	28.702	22	28.702	23	28.702	38	28.702	31	28.702	36	28.702	296	28.702	29	28.702	34	28.702	22	28.702	18	28.702	26
[truncated: 2,940 more rows]
[truncated: 200 more columns]

## Sheet: XRD_(3rd Prediction)
P(III)_1		P(III)_2		P(III)_3		P(III)_4		P(III)_5		P(III)_6		P(III)_7		P(III)_8		P(III)_9		P(III)_10		P(III)_11		P(III)_12		P(III)_13		P(III)_14		P(III)_15		P(III)_16		P(III)_17		P(III)_18		P(III)_19		P(III)_20		P(III)_21		P(III)_22		P(III)_23		P(III)_24		P(III)_25
[truncated: 4,369 more rows]
[truncated: 72 more columns]
